# Supplementary material for: Development and multicenter validation of chest X-ray radiography interpretations based on natural language processing
Source: Commun Med (Lond). 2021 Oct 28;1:43. doi: 10.1038/s43856-021-00043-x (PMC9053275; doi:10.1038/s43856-021-00043-x)
Supplement: Supplementary file 2 — Supplementary Data 1 [file 43856_2021_43_MOESM2_ESM.xlsx]

## Sheet: Training-Hosp1
Label distribution in the training dataset in Hospital-1 by t-distributed stochastic neighbor embedding (t-SNE)
Data point	0	1	2	3	4	5	6	7	8	9	10	11	12	13	14	15	16	17	18	19	20	21	22	23	24	25	26	27	28	29	30	31	32	33	34	35	36	37	38	39	40	41	42	43	44	45	46	47	48
x coordinate	19.1837	40.5569	3.12051	-15.5151	-26.6686	2.20152	31.1329	-3.70089	19.7141	-30.591	15.8309	-22.7857	26.074	-1.51659	-22.6215	35.6964	39.7911	-0.387416	34.3195	-19.182	36.608	21.5667	4.62664	9.34058	-48.3931	23.7885	8.50734	-30.8157	-15.4535	32.6808	28.3209	9.68938	7.61048	18.5327	7.28231	-1.65519	-10.2242	11.1547	-38.6519	-26.9208	-14.6711	-11.2824	-17.3332	-22.9078	-1.3546	-8.30231	36.8728	-21.6239	-5.79294
y coordinate	32.6046	-14.813	32.0436	4.17858	27.8456	3.99137	-20.141	2.21423	23.1877	21.132	-3.06294	-10.862	-26.6459	23.4944	-20.6794	7.72602	-13.8297	24.3384	-3.96266	22.9179	11.9057	-9.00408	12.503	15.6192	-5.8954	-21.2404	31.7083	-14.3097	-3.42145	19.1072	-22.9199	-5.39563	-0.604206	1.53551	10.5231	-13.9932	-7.86168	5.79471	-1.64931	18.412	-21.0022	16.1921	-3.97547	-30.9312	29.9307	-21.5407	-4.8596	19.113	14.7769
Value	0	0	2.41	2.526	2.5285	2.41	0	3.614	0	6.711	0	2.5135	0	2.41	3.933	0	0	10.81	2.116	14.826	0	0	0	2.41	11.713	0	2.41	3.61	11.913	0	0	2.41	0	0	0	2.41	7.612	0	6.6315	2.526	4.063	0	3.614	3.6135	6.7125	3.511	0	6.512	0
[truncated: 5,000 more columns]

## Sheet: Patients-Hosp2
Label distribution in the patients dataset of Hospital-2 by t-distributed stochastic neighbor embedding (t-SNE)
Data point	0	1	2	3	4	5	6	7	8	9	10	11	12	13	14	15	16	17	18	19	20	21	22	23	24	25	26	27	28	29	30	31	32	33	34	35	36	37	38	39	40	41	42	43	44	45	46	47	48
x coordinate	20.1362	4.95045	50.415	-14.1667	-23.0125	14.5807	24.8425	-5.86637	-0.0268774	-34.1954	24.1672	50.8443	-39.634	-6.04513	-19.5375	-20.973	30.624	-16.4853	-5.3476	-3.83322	-26.8963	-28.7118	31.6209	-21.6736	-37.2501	-16.9566	41.6026	-15.7409	-0.978855	48.0315	-9.67491	34.3572	50.0718	-4.57326	48.6329	4.01379	-10.0098	-18.052	47.6316	-9.65917	-34.8932	-37.8782	-11.6268	27.519	-35.6295	48.918	4.10744	26.5243	22.9007
y coordinate	-17.9206	30.2068	-22.6702	41.5309	-8.63952	-36.3979	-13.6503	25.0922	6.86105	40.8023	-48.2932	-13.5777	28.9625	44.8482	16.0733	2.41684	-7.53832	68.2946	-18.3183	49.0341	20.1553	18.8143	2.80145	54.1921	-7.70626	-43.2353	-27.8475	27.026	-41.2746	-31.1883	5.03986	-22.5993	-4.20042	14.2975	1.7995	-21.6377	41.3876	64.3297	-18.9563	-9.70285	30.8311	59.1109	-3.92552	-41.7757	7.88576	-28.6455	26.3856	-43.191	-22.9229
Value	0	0	4.301	0	0	0	2.1025	0	0	0	4.101	0	0	4.101	0	2.41	0	8.1	4.101	0	0	0	4.101	0	10.203	6.506	5.301	0	0	4.2	10.216	0	4.101	0	4.101	0	0	0	0	0	2.116	2.41	0	4.101	0	0	0	4.101	0
[truncated: 5,000 more columns]

## Sheet: Screening Examinees-Hosp2
Label distribution in the screening examinee dataset of Hospital-2 by t-distributed stochastic neighbor embedding (t-SNE)
Data point	0	1	2	3	4	5	6	7	8	9	10	11	12	13	14	15	16	17	18	19	20	21	22	23	24	25	26	27	28	29	30	31	32	33	34	35	36	37	38	39	40	41	42	43	44	45	46	47	48
x coordinate	-7.07033	-19.9127	-8.73154	-28.1993	-2.60991	-2.29125	25.7863	4.69473	-14.8191	35.6906	15.0148	6.93932	-3.85651	28.3256	3.01792	-32.5768	-7.93048	31.5928	-17.6417	9.65532	24.0243	-20.2755	-17.814	-12.7181	15.1885	-24.2728	-26.252	17.6188	18.914	-5.5391	-29.9629	2.00014	34.2588	32.7792	31.1503	-18.8562	5.85242	19.0485	-17.4452	-1.57989	-15.7578	-36.4306	-6.50047	4.52353	-38.46	7.59799	-3.93317	-7.30604	-28.1662
y coordinate	34.5215	-13.336	-7.19755	54.7874	-47.3201	-29.5508	10.2993	47.3909	33.5464	-29.4018	-29.0569	-10.0614	6.43482	-35.5711	61.2721	45.9595	-24.4131	-27.9508	-36.6324	-10.7737	0.921422	31.9255	-43.759	-61.4406	24.6157	-34.2827	-55.0751	-17.7081	-14.2227	49.4015	28.4058	-52.0632	0.899841	40.3078	-26.3166	53.1152	-23.8774	42.5958	61.0675	0.680213	44.8566	37.9419	-2.45697	-55.9287	33.4185	31.2046	-27.6369	-56.1752	49.4641
Value	0	0	0	4.301	0	0	0	0	2.1025	0	0	0	0	0	4.101	0	0	0	4.101	0	2.41	0	0	8.1	4.101	0	0	0	0	6.217	4.101	0	10.203	6.506	0	4.301	0	0	4.2	10.216	0	4.101	0	0	4.101	0	0	0	0
[truncated: 5,000 more columns]

## Sheet: Patients-Clinics
Label distribution in the patients dataset of clinics by t-distributed stochastic neighbor embedding (t-SNE)
Data point	0	1	2	3	4	5	6	7	8	9	10	11	12	13	14	15	16	17	18	19	20	21	22	23	24	25	26	27	28	29	30	31	32	33	34	35	36	37	38	39	40	41	42	43	44	45	46	47	48
x coordinate	-1.43436	-5.38524	0.499042	-16.9156	-3.22674	25.345	19.1329	23.4685	-33.7353	6.49171	32.1346	5.95645	2.7118	23.3694	13.9459	18.9734	1.04571	14.6984	21.59	10.8067	5.19467	24.1318	5.33039	26.359	2.97388	18.0764	-22.6436	-6.52928	-16.125	22.1222	-16.3917	10.5984	-22.5287	-7.62788	-26.5674	15.94	-2.04906	-10.9086	-17.2278	14.9997	-31.7605	24.1035	-5.96537	-3.92582	19.9712	-25.333	3.25686	24.0021	-32.9177
y coordinate	12.4359	-6.86821	-7.62679	25.1486	6.22864	-12.3804	-9.153	-25.668	12.6449	12.1401	-16.4863	-15.4955	14.9448	-18.1118	-22.5755	-9.54805	20.8712	-30.0339	-8.19342	14.0474	-2.50698	-22.6995	0.845343	-26.5674	-20.8426	13.0116	9.22752	1.79095	16.6453	-10.7572	-1.83623	-10.0216	11.5211	-5.64339	3.33191	-11.1403	-9.11213	-16.4034	3.13019	-22.2344	14.723	-16.2193	4.19894	-6.43405	-30.6797	-2.99853	-12.2122	-10.0596	13.9807
Value	6.828	0	4.101	6.61	6.81	6.711	6.61	6.81	4.2	2.61	6.851	2.41	4.102	6.711	6.843	6.61	6.81	4.2	6.711	6.616	0	6.711	4.103	7.7065	6.816	6.61	2.726	4.102	2.41	6.711	2.41	6.61	6.218	6.61	0	4.102	0	2.5125	6.512	6.711	0	7.043	2.41	6.61	7.719	2.41	6.628	6.911	0
[truncated: 1,270 more columns]
