# Supplementary material for: Development and multicenter validation of chest X-ray radiography interpretations based on natural language processing
Source: Commun Med (Lond). 2021 Oct 28;1:43. doi: 10.1038/s43856-021-00043-x (PMC9053275; doi:10.1038/s43856-021-00043-x)
Supplement: Supplementary file 3 — Supplementary Data 2 [file 43856_2021_43_MOESM3_ESM.xlsx]

## Sheet: Sheet1
Classification performance of convolutional neural network (CNN) in the training cohort from Hospital-1 (n=74,082)
Location	Abnormal sign label	CNN
		Positive, n (%)	AUC	Accuracy	Sensitivity	Specificity	F1-score
Lung parenchyma
	Consolidation	9701 (13.1%)	0.940 (0.939 - 0.943)	0.912 (0.910-0.914)	0.649 (0.646- 0.652)	0.956 (0.955-0.958)	0.758
	Small consolidation	5778 (7.8%)	0.930 (0.928 - 0.932)	0.921 (0.919-0.923)	0.499 (0.495-0.503)	0.968 (0.967-0.969)	0.647
	Patchy consolidation	5198 (7.0%)	0.927 (0.925 - 0.930)	0.923 (0.921-0.925)	0.464 (0.460-0.468)	0.970 (0.969-0.971)	0.618
	Nodule	12192 (16.5%)	0.880 (0.878 - 0.883)	0.870 (0.868-0.872)	0.856 (0.853-0.859)	0.870 (0.868-0.872)	0.863
	Calcification	1701 (2.3%)	0.928 (0.923 - 0.933)	0.969 (0.968-0.970)	0.365 (0.362-0.369)	0.987 (0.986-0.988)	0.53
	Mass	161 (0.2%)	0.985 (0.976 - 0.993)	0.998 (0.997-0.999)	0.431 (0.427-0.435)	0.999 (0.999-0.999)	0.602
	Interstitial disease	604 (0.8%)	0.967 (0.963 - 0.970)	0.992 (0.991-0.993)	0.638 (0.634-0.642)	0.993 (0.992-0.994)	0.777
	Cavity	18 (0.02%)	0.937 (0.865 - 0.996)	0.999 (0.999-0.999)	0.125 (0.123-0.127)	0.999 (0.999-0.999)	0.222
	Hilar adenopathy	694 (0.9%)	0.961 (0.957 - 0.965)	0.986 (0.985-0.987)	0.302 (0.299-0.305)	0.994 (0.993-0.995)	0.462
	Emphysema	1285 (1.7%)	0.980 (0.978 - 0.981)	0.985 (0.984-0.986)	0.872 (0.870-0.874)	0.985 (0.984-0.986)	0.925
	Pulmonary edema	3254 (4.4%)	0.988 (0.987 - 0.989)	0.978 (0.977-0.979)	0.756 (0.763-0.759)	0.989 (0.988-0.990)	0.853
	Thickened bronchovascular markings	37954 (51.2%)	0.942 (0.941 - 0.944)	0.723 (0.720-0.726)	0.981 (0.980-0.982)	0.639 (0.636-0.643)	0.832
Mediastinum
	Cardiomegaly	6587 (8.9%)	0.978 (0.977 - 0.979)	0.958 (0.957-0.959)	0.783 (0.780-0.786)	0.973 (0.972-0.974)	0.862
	Abnormal aorta	7767 (10.5%)	0.970 (0.969 - 0.972)	0.899 (0.897-0.901)	0.511 (0.507-0.515)	0.991 (0.990-0.992)	0.652
	Aortic unfolding	2116 (2.9%)	0.954 (0.952 - 0.956)	0.972 (0.971-0.973)	0.550 (0.546-0.554)	0.976 (0.975-0.977)	0.702
	Aortic arteriosclerosis	6837 (9.2%)	0.974 (0.972 - 0.975)	0.903 (0.901-0.905)	0.486 (0.482-0.490)	0.993 (0.992-0.994)	0.632
Pleura
	Pneumothorax	1376 (1.9%)	0.971 (0.967 - 0.975)	0.972 (0.971-0.973)	0.388 (0.385-0.392)	0.996 (0.995-0.997)	0.555
	Pleural effusion	3100 (4.2%)	0.986 (0.985 - 0.987)	0.986 (0.985-0.987)	0.302 (0.299-0.305)	0.994 (0.993-0.995)	0.462
	Abnormal pleura	13085 (17.7%)	0.948 (0.947 - 0.950)	0.870 (0.868-0.872)	0.946 (0.944-0.948)	0.866 (0.864-0.868)	0.906
	Pleural thickening	12789 (17.3%)	0.948 (0.947 - 0.950)	0.873 (0.871-0.875)	0.933 (0.931-0.935)	0.869 (0.867-0.871)	0.902
	Pleural adhesion	4558 (6.2%)	0.930 (0.928 - 0.932)	0.938 (0.936-0.940)	0.491 (0.487-0.495)	0.960 (0.959-0.961)	0.645
	Pleural calcification	580 (0.8%)	0.986 (0.982 - 0.989)	0.996 (0.996-0.996)	0.895 (0.893-0.897)	0.996 (0.996-0.996)	0.943
Thorax
	Scoliosis	1783 (2.4%)	0.973 (0.971 - 0.976)	0.982 (0.981-0.983)	0.690 (0.687-0.693)	0.988 (0.987-0.989)	0.811
	PICC implant	654 (0.9%)	0.968 (0.964 - 0.972)	0.982 (0.981-0.983)	0.273 (0.270-0.276)	0.997 (0.997-0.997)	0.427
	Pacemaker implant	485 (0.7%)	1.000 (1.000 - 1.000)	0.999 (0.999-0.999)	0.980 (0.979-0.981)	0.999 (0.999-0.999)	0.989
The positive subject was initially identified from radiology reports by the BERT model and finally confirmed by two experienced radiologists. CNN=convolutional neural network; AUC=area under the curve.
