# Supplementary material for: Development and multicenter validation of chest X-ray radiography interpretations based on natural language processing
Source: Commun Med (Lond). 2021 Oct 28;1:43. doi: 10.1038/s43856-021-00043-x (PMC9053275; doi:10.1038/s43856-021-00043-x)
Supplement: Supplementary file 4 — Supplementary Data 3 [file 43856_2021_43_MOESM4_ESM.xlsx]

## Sheet: Patients from Hosp2
		0	1	2	3	4	5	6	7	8	9	10	11	12	13	14	15	16	17	18	19	20	21	22	23	24	25	26	27	28	29	30	31	32	33	34	35	36	37	38	39	40	41	42	43	44	45	46	47
Consolidation	fpr	0	0	0	0.000186428	0.000372856	0.000372856	0.000372856	0.000559284	0.000559284	0.000559284	0.000559284	0.000559284	0.000559284	0.000745712	0.000745712	0.00111857	0.00111857	0.00111857	0.001305	0.00149142	0.00149142	0.00167785	0.00167785	0.00205071	0.00223714	0.00223714	0.00223714	0.00260999	0.00279642	0.00279642	0.00279642	0.00298285	0.00316928	0.00316928	0.00354213	0.00354213	0.00354213	0.00354213	0.00391499	0.00391499	0.00391499	0.00391499	0.00391499	0.00391499	0.00410142	0.00410142	0.00428785	0.00428785
	tpr	0.00158479	0.00633914	0.00950872	0.00950872	0.0110935	0.0126783	0.0158479	0.0158479	0.0190174	0.022187	0.0285261	0.0332805	0.0396197	0.0412044	0.0475436	0.0475436	0.0491284	0.0522979	0.0554675	0.0570523	0.0586371	0.0602219	0.0633914	0.0633914	0.0633914	0.066561	0.0713154	0.0744849	0.0776545	0.0808241	0.088748	0.0903328	0.0903328	0.0919176	0.0919176	0.0935024	0.0998415	0.101426	0.101426	0.103011	0.106181	0.110935	0.115689	0.118859	0.122029	0.123613	0.123613	0.128368
	thresholds	0.97	0.946	0.941	0.94	0.934	0.93	0.929	0.928	0.914	0.907	0.9	0.899	0.891	0.889	0.885	0.884	0.882	0.881	0.88	0.878	0.877	0.876	0.874	0.871	0.87	0.869	0.865	0.863	0.859	0.858	0.849	0.848	0.846	0.845	0.842	0.84	0.836	0.835	0.834	0.831	0.828	0.821	0.82	0.817	0.812	0.809	0.807	0.804
Small consolidation	fpr	0	0	0.000179211	0.000179211	0.000179211	0.000179211	0.000358423	0.000358423	0.000537634	0.000537634	0.000716846	0.000716846	0.00125448	0.00125448	0.00143369	0.00143369	0.0016129	0.00197133	0.00197133	0.00232975	0.00232975	0.00250896	0.00250896	0.0030466	0.0030466	0.00340502	0.00358423	0.00394265	0.00394265	0.00394265	0.00430107	0.00430107	0.0046595	0.0046595	0.0046595	0.00501792	0.00501792	0.00519713	0.00519713	0.00519713	0.00573477	0.00573477	0.00609319	0.0062724	0.0062724	0.00645161	0.00645161	0.00663082
	tpr	0.00240964	0.0144578	0.0144578	0.0168675	0.0216867	0.0409639	0.0409639	0.0433735	0.0433735	0.0506024	0.0506024	0.053012	0.053012	0.0554217	0.0554217	0.0578313	0.060241	0.060241	0.0626506	0.0626506	0.0698795	0.0698795	0.0722892	0.0722892	0.0746988	0.0746988	0.0771084	0.0771084	0.0795181	0.0843373	0.0843373	0.0891566	0.0891566	0.0939759	0.0963855	0.0963855	0.103614	0.106024	0.110843	0.113253	0.113253	0.115663	0.115663	0.118072	0.120482	0.120482	0.122892	0.125301
	thresholds	0.944	0.876	0.871	0.86	0.85	0.79	0.782	0.78	0.776	0.748	0.747	0.743	0.734	0.732	0.727	0.726	0.723	0.699	0.695	0.692	0.685	0.684	0.683	0.669	0.663	0.661	0.66	0.655	0.654	0.653	0.648	0.644	0.639	0.635	0.634	0.633	0.623	0.621	0.62	0.617	0.612	0.61	0.606	0.604	0.603	0.599	0.593	0.59
Patchy consolidation	fpr	0	0.000174186	0.000174186	0.000348371	0.000348371	0.000696743	0.000696743	0.000870928	0.000870928	0.00139349	0.00139349	0.00156767	0.00156767	0.00226441	0.00278697	0.00278697	0.00313534	0.00313534	0.00383208	0.00383208	0.00435464	0.00435464	0.00452883	0.00452883	0.00470301	0.00505139	0.00522557	0.00574813	0.00574813	0.00592231	0.00592231	0.0060965	0.0060965	0.0060965	0.00644487	0.00661906	0.00661906	0.00679324	0.00679324	0.00714161	0.00748998	0.00801254	0.00836091	0.00870928	0.00888347	0.00923184	0.00940603	0.0097544
	tpr	0	0	0.00787402	0.00787402	0.011811	0.011811	0.015748	0.015748	0.019685	0.019685	0.0275591	0.0275591	0.0354331	0.0354331	0.0354331	0.0393701	0.0393701	0.0433071	0.0433071	0.0511811	0.0511811	0.0590551	0.0590551	0.0629921	0.0629921	0.0629921	0.0669291	0.0669291	0.0708661	0.0708661	0.0905512	0.0905512	0.0944882	0.102362	0.102362	0.102362	0.110236	0.110236	0.122047	0.129921	0.129921	0.129921	0.137795	0.137795	0.141732	0.141732	0.141732	0.141732
	thresholds	1.848	0.848	0.786	0.77	0.757	0.727	0.714	0.701	0.699	0.687	0.682	0.681	0.679	0.662	0.651	0.649	0.646	0.644	0.625	0.623	0.617	0.615	0.614	0.609	0.608	0.607	0.606	0.59	0.587	0.582	0.556	0.552	0.551	0.538	0.537	0.529	0.525	0.524	0.517	0.513	0.511	0.502	0.5	0.498	0.496	0.494	0.493	0.492
Nodule	fpr	0	0.000173974	0.000173974	0.000521921	0.000521921	0.000521921	0.000521921	0.000521921	0.000521921	0.00104384	0.00104384	0.00156576	0.00173974	0.00191371	0.00226166	0.00226166	0.0026096	0.0026096	0.0033055	0.0033055	0.00347947	0.00382742	0.00382742	0.00400139	0.00434934	0.00434934	0.00487126	0.00521921	0.00556715	0.00574113	0.00574113	0.00608907	0.00626305	0.00643702	0.00661099	0.00678497	0.00678497	0.00713292	0.00713292	0.00782881	0.00800278	0.00800278	0.00817676	0.0085247	0.00869868	0.00887265	0.0092206	0.00974252
	tpr	0.00404858	0.00404858	0.0161943	0.0161943	0.0202429	0.0283401	0.0323887	0.0404858	0.0445344	0.0445344	0.048583	0.048583	0.0526316	0.0526316	0.0526316	0.0566802	0.0566802	0.0607287	0.0607287	0.0728745	0.0769231	0.0769231	0.0809717	0.0809717	0.0850202	0.0890688	0.0890688	0.0890688	0.0890688	0.0931174	0.097166	0.097166	0.101215	0.101215	0.105263	0.105263	0.109312	0.109312	0.117409	0.117409	0.117409	0.121457	0.121457	0.121457	0.129555	0.129555	0.129555	0.129555
	thresholds	0.98	0.965	0.949	0.945	0.944	0.942	0.939	0.937	0.934	0.927	0.926	0.91	0.909	0.908	0.907	0.905	0.903	0.902	0.89	0.883	0.881	0.877	0.873	0.871	0.87	0.866	0.859	0.856	0.854	0.852	0.85	0.846	0.843	0.842	0.838	0.833	0.827	0.822	0.82	0.817	0.816	0.811	0.809	0.808	0.807	0.806	0.805	0.802
Calcification	fpr	0	0.000170853	0.000170853	0.000341705	0.000341705	0.000854263	0.000854263	0.00102512	0.00102512	0.00119597	0.00119597	0.00119597	0.00153767	0.00153767	0.00187938	0.00205023	0.00205023	0.00222108	0.00256279	0.00256279	0.0035879	0.00392961	0.00427131	0.00427131	0.00444217	0.00461302	0.00478387	0.00478387	0.00495472	0.00495472	0.00512558	0.00580899	0.00580899	0.00597984	0.00597984	0.0064924	0.0064924	0.0068341	0.0068341	0.0068341	0.00700496	0.00768836	0.00785922	0.00803007	0.00837177	0.00905519	0.00939689	0.00956774
	tpr	0.00704225	0.00704225	0.028169	0.028169	0.084507	0.084507	0.0915493	0.0915493	0.133803	0.140845	0.15493	0.169014	0.169014	0.204225	0.204225	0.211268	0.225352	0.239437	0.239437	0.246479	0.246479	0.246479	0.246479	0.253521	0.253521	0.260563	0.260563	0.28169	0.28169	0.288732	0.295775	0.295775	0.302817	0.302817	0.309859	0.309859	0.316901	0.316901	0.323944	0.338028	0.34507	0.34507	0.352113	0.352113	0.359155	0.359155	0.366197	0.366197
	thresholds	0.88	0.767	0.675	0.619	0.498	0.474	0.472	0.462	0.441	0.439	0.432	0.426	0.419	0.384	0.36	0.347	0.334	0.33	0.319	0.315	0.298	0.297	0.291	0.289	0.288	0.273	0.267	0.261	0.26	0.254	0.244	0.239	0.233	0.228	0.227	0.217	0.216	0.215	0.214	0.213	0.212	0.206	0.205	0.203	0.202	0.198	0.197	0.196
Interstitial disease	fpr	0	0.00016714	0.00100284	0.00100284	0.00133712	0.0016714	0.0025071	0.0025071	0.00401137	0.00401137	0.00467993	0.00501421	0.00518135	0.00551563	0.00635133	0.00701989	0.00718703	0.00752131	0.00768845	0.00802273	0.00835701	0.00869129	0.00919271	0.00986127	0.0100284	0.0103627	0.0103627	0.010697	0.0116998	0.0120341	0.0125355	0.0130369	0.0133712	0.0138726	0.0138726	0.0143741	0.0147083	0.0150426	0.015544	0.0158783	0.0163797	0.0170483	0.0173826	0.017884	0.0182183	0.0187197	0.019054	0.0195554
	tpr	0	0	0	0.0833333	0.0833333	0.0833333	0.0833333	0.166667	0.166667	0.25	0.25	0.25	0.25	0.25	0.25	0.25	0.25	0.25	0.25	0.25	0.25	0.25	0.25	0.25	0.25	0.25	0.333333	0.333333	0.333333	0.333333	0.333333	0.333333	0.333333	0.333333	0.416667	0.416667	0.416667	0.416667	0.416667	0.416667	0.416667	0.416667	0.416667	0.416667	0.416667	0.416667	0.416667	0.416667
	thresholds	1.663	0.663	0.54	0.539	0.478	0.466	0.419	0.401	0.303	0.29	0.271	0.268	0.263	0.254	0.232	0.223	0.22	0.215	0.21	0.206	0.196	0.192	0.184	0.181	0.179	0.178	0.176	0.173	0.163	0.162	0.151	0.15	0.149	0.144	0.143	0.138	0.137	0.135	0.133	0.129	0.126	0.123	0.121	0.12	0.118	0.117	0.116	0.112
Cavity	fpr	0	0.000166834	0.000667334	0.001001	0.00116784	0.0015015	0.00216884	0.003003	0.00367034	0.00433767	0.00550551	0.00784118	0.0115115	0.0196864	0.0540541	1
	tpr	0	0	0	0	0	0	0	0	1	1	1	1	1	1	1	1
	thresholds	1.031	0.031	0.017	0.014	0.012	0.01	0.009	0.008	0.007	0.006	0.005	0.004	0.003	0.002	0.001	0
Emphysema	fpr	0	0.000334728	0.000334728	0.000502092	0.000502092	0.00200837	0.00200837	0.00217573	0.00251046	0.00435146	0.00435146	0.00569038	0.00619247	0.0083682	0.0083682	0.00987448	0.0102092	0.0103766	0.0103766	0.0107113	0.0113808	0.0117155	0.0118828	0.0118828	0.0125523	0.0130544	0.0133891	0.0137238	0.0143933	0.0148954	0.0158996	0.0162343	0.016569	0.0169038	0.0174059	0.0175732	0.0180753	0.0182427	0.0182427	0.01841	0.01841	0.0189121	0.0194142	0.019749	0.0200837	0.020251	0.0207531	0.0210879
	tpr	0.05	0.05	0.1	0.1	0.15	0.15	0.2	0.2	0.2	0.2	0.25	0.25	0.25	0.25	0.3	0.3	0.3	0.3	0.35	0.35	0.35	0.35	0.35	0.4	0.4	0.4	0.4	0.4	0.4	0.4	0.4	0.4	0.4	0.4	0.4	0.4	0.4	0.4	0.45	0.45	0.5	0.5	0.5	0.5	0.5	0.5	0.5	0.5
	thresholds	0.963	0.897	0.87	0.869	0.784	0.549	0.541	0.54	0.538	0.451	0.448	0.37	0.365	0.317	0.316	0.278	0.277	0.275	0.273	0.27	0.258	0.256	0.255	0.248	0.242	0.233	0.232	0.226	0.225	0.224	0.211	0.209	0.206	0.205	0.204	0.202	0.2	0.198	0.196	0.195	0.193	0.188	0.187	0.18	0.175	0.173	0.171	0.17
Thickened bronchovascular markings	fpr	0	0.000512033	0.00238949	0.00716846	0.0172384	0.0281618	0.0385731	0.052398	0.0641748	0.0759515	0.0880696	0.0998464	0.11077	0.119986	0.127838	0.138078	0.149172	0.15873	0.170166	0.179041	0.187916	0.198157	0.20652	0.212664	0.221027	0.22666	0.232634	0.239802	0.247824	0.254992	0.261478	0.269671	0.275644	0.280594	0.285032	0.289128	0.293565	0.299368	0.303635	0.30739	0.312169	0.317802	0.322751	0.325994	0.330944	0.334187	0.336747	0.340843
	tpr	0	0	0.0294118	0.0661765	0.0955882	0.147059	0.191176	0.227941	0.242647	0.264706	0.308824	0.316176	0.338235	0.360294	0.367647	0.382353	0.389706	0.426471	0.426471	0.441176	0.448529	0.463235	0.463235	0.470588	0.470588	0.477941	0.485294	0.485294	0.492647	0.492647	0.507353	0.522059	0.522059	0.536765	0.566176	0.566176	0.566176	0.566176	0.566176	0.566176	0.573529	0.573529	0.573529	0.573529	0.573529	0.580882	0.580882	0.580882
	thresholds	1.998	0.998	0.997	0.996	0.995	0.994	0.993	0.992	0.991	0.99	0.989	0.988	0.987	0.986	0.985	0.984	0.983	0.982	0.981	0.98	0.979	0.978	0.977	0.976	0.975	0.974	0.973	0.972	0.971	0.97	0.969	0.968	0.967	0.966	0.965	0.964	0.963	0.962	0.961	0.96	0.959	0.958	0.957	0.956	0.955	0.954	0.953	0.952
Cardiomegaly	fpr	0	0	0.00017618	0.00017618	0.00017618	0.00017618	0.00017618	0.000352361	0.000352361	0.000528541	0.000528541	0.000528541	0.000528541	0.000528541	0.000528541	0.000880902	0.000880902	0.00123326	0.00123326	0.00123326	0.00123326	0.00140944	0.00140944	0.00158562	0.00158562	0.0017618	0.0017618	0.00193798	0.00193798	0.00211416	0.00211416	0.00211416	0.00211416	0.00229035	0.00229035	0.00229035	0.00334743	0.00334743	0.00352361	0.00369979	0.00369979	0.00369979	0.00369979	0.00387597	0.00387597	0.00405215	0.00405215	0.00405215
	tpr	0.0031348	0.00626959	0.00940439	0.0219436	0.031348	0.0376176	0.0470219	0.0532915	0.0626959	0.0626959	0.0689655	0.0752351	0.0815047	0.0877743	0.100313	0.100313	0.125392	0.128527	0.131661	0.137931	0.144201	0.144201	0.147335	0.147335	0.153605	0.153605	0.159875	0.159875	0.172414	0.172414	0.181818	0.194357	0.197492	0.203762	0.219436	0.225705	0.225705	0.22884	0.22884	0.231975	0.23511	0.241379	0.253918	0.253918	0.257053	0.257053	0.263323	0.269592
	thresholds	1	0.999	0.998	0.997	0.992	0.99	0.983	0.982	0.971	0.969	0.967	0.966	0.959	0.956	0.951	0.949	0.936	0.934	0.931	0.93	0.926	0.921	0.919	0.915	0.914	0.913	0.912	0.911	0.901	0.892	0.883	0.882	0.881	0.879	0.865	0.863	0.854	0.853	0.852	0.851	0.85	0.846	0.841	0.84	0.839	0.837	0.833	0.831
Abnormal aorta	fpr	0	0	0	0	0	0	0.000222519	0.000222519	0.000222519	0.000222519	0.000445038	0.000445038	0.000445038	0.000445038	0.000445038	0.000445038	0.000445038	0.000445038	0.000445038	0.000445038	0.000445038	0.000445038	0.000445038	0.000445038	0.000445038	0.000445038	0.000445038	0.000890076	0.00133511	0.00133511	0.00133511	0.00133511	0.00155763	0.00155763	0.00155763	0.00155763	0.00155763	0.00155763	0.00155763	0.00155763	0.00155763	0.00200267	0.00222519	0.00222519	0.00244771	0.00244771	0.00267023	0.00267023
	tpr	0.000666223	0.00133245	0.00266489	0.00399734	0.00532978	0.00732845	0.00866089	0.00932712	0.0106596	0.0146569	0.0159893	0.0199867	0.0206529	0.0219853	0.0226516	0.0246502	0.0266489	0.0293138	0.02998	0.0319787	0.0326449	0.0353098	0.035976	0.0379747	0.0393071	0.0413058	0.041972	0.0446369	0.0466356	0.047968	0.0506329	0.0519654	0.053964	0.0566289	0.0579614	0.0586276	0.0612925	0.0619587	0.0632911	0.0652898	0.0666223	0.0666223	0.0686209	0.0692871	0.0699534	0.071952	0.0726183	0.0746169
	thresholds	0.99	0.986	0.983	0.979	0.978	0.977	0.976	0.974	0.973	0.971	0.97	0.966	0.965	0.964	0.963	0.962	0.958	0.956	0.955	0.954	0.952	0.948	0.947	0.945	0.944	0.943	0.94	0.938	0.937	0.934	0.933	0.93	0.928	0.927	0.926	0.925	0.924	0.922	0.921	0.917	0.916	0.914	0.913	0.912	0.91	0.907	0.906	0.904
Aortic unfolding	fpr	0	0.000168067	0.000168067	0.000840336	0.000840336	0.00134454	0.00134454	0.00184874	0.00201681	0.00252101	0.00285714	0.00302521	0.00302521	0.00554622	0.00554622	0.00773109	0.00789916	0.00806723	0.00840336	0.00857143	0.00890756	0.0092437	0.00991597	0.00991597	0.0105882	0.0109244	0.0117647	0.0121008	0.0122689	0.0122689	0.012605	0.0132773	0.0134454	0.0139496	0.0142857	0.0154622	0.0157983	0.0159664	0.0163025	0.0171429	0.017479	0.0176471	0.0179832	0.0186555	0.0188235	0.0191597	0.0193277	0.02
	tpr	0	0	0.0222222	0.0222222	0.0444444	0.0444444	0.0666667	0.0666667	0.0888889	0.0888889	0.0888889	0.0888889	0.133333	0.133333	0.155556	0.155556	0.177778	0.177778	0.177778	0.177778	0.177778	0.177778	0.177778	0.2	0.2	0.2	0.2	0.2	0.2	0.222222	0.222222	0.222222	0.244444	0.244444	0.244444	0.244444	0.288889	0.288889	0.288889	0.288889	0.288889	0.288889	0.288889	0.288889	0.288889	0.288889	0.288889	0.288889
	thresholds	1.877	0.877	0.675	0.528	0.525	0.496	0.47	0.449	0.446	0.428	0.427	0.42	0.394	0.324	0.318	0.287	0.277	0.276	0.275	0.271	0.262	0.255	0.245	0.244	0.237	0.235	0.222	0.22	0.216	0.212	0.208	0.206	0.204	0.203	0.202	0.186	0.184	0.183	0.181	0.169	0.168	0.167	0.166	0.165	0.164	0.163	0.162	0.161
Aortic arteriosclerosis	fpr	0	0	0	0	0.000220751	0.000220751	0.000220751	0.000220751	0.000220751	0.000220751	0.000441501	0.000441501	0.000441501	0.000441501	0.000441501	0.000441501	0.000441501	0.000441501	0.000441501	0.000441501	0.000662252	0.000883002	0.000883002	0.000883002	0.00110375	0.00110375	0.00110375	0.00110375	0.00110375	0.0013245	0.0013245	0.0013245	0.0013245	0.0013245	0.0013245	0.00154525	0.00154525	0.00154525	0.00154525	0.00198676	0.00198676	0.00220751	0.00220751	0.00264901	0.00264901	0.00264901	0.00264901	0.00264901
	tpr	0.000682594	0.00341297	0.00614334	0.00750853	0.00819113	0.00955631	0.0122867	0.0143345	0.0150171	0.0163823	0.0177474	0.0191126	0.0204778	0.0211604	0.0225256	0.0286689	0.0307167	0.0320819	0.0341297	0.0382253	0.0395904	0.0423208	0.043686	0.0450512	0.0477816	0.0491468	0.0505119	0.0518771	0.0559727	0.0559727	0.0566553	0.0580205	0.0587031	0.0607509	0.062116	0.062116	0.0634812	0.0641638	0.065529	0.0662116	0.0675768	0.068942	0.0703072	0.0709898	0.0723549	0.0744027	0.0764505	0.0771331
	thresholds	0.99	0.98	0.978	0.976	0.975	0.974	0.973	0.972	0.971	0.97	0.969	0.967	0.966	0.964	0.963	0.958	0.954	0.953	0.951	0.945	0.944	0.943	0.942	0.94	0.939	0.936	0.935	0.933	0.929	0.928	0.927	0.926	0.925	0.923	0.92	0.919	0.917	0.916	0.915	0.914	0.913	0.912	0.911	0.91	0.909	0.906	0.903	0.902
Abnormal pleura	fpr	0	0	0.000170853	0.000170853	0.000170853	0.000341705	0.000341705	0.000512558	0.000512558	0.000854263	0.000854263	0.00102512	0.00119597	0.00136682	0.00136682	0.00153767	0.00170853	0.00170853	0.00187938	0.00239194	0.00290449	0.00307535	0.00341705	0.00341705	0.0035879	0.00392961	0.00597984	0.00615069	0.00615069	0.00666325	0.00700496	0.00717581	0.00734666	0.00768836	0.00785922	0.00820092	0.00837177	0.00871348	0.0097386	0.010422	0.0109346	0.0111054	0.0112763	0.011618	0.0117888	0.0121305	0.0123014	0.0129848
	tpr	0.00704225	0.0211268	0.0211268	0.0352113	0.0422535	0.0492958	0.056338	0.056338	0.0633803	0.0633803	0.0704225	0.0704225	0.0774648	0.0774648	0.084507	0.084507	0.0915493	0.0985915	0.105634	0.105634	0.105634	0.112676	0.112676	0.119718	0.126761	0.126761	0.126761	0.133803	0.140845	0.140845	0.140845	0.140845	0.15493	0.15493	0.161972	0.169014	0.176056	0.176056	0.176056	0.176056	0.183099	0.183099	0.190141	0.204225	0.204225	0.204225	0.211268	0.21831
	thresholds	0.999	0.995	0.993	0.989	0.988	0.987	0.985	0.984	0.983	0.979	0.978	0.976	0.975	0.974	0.973	0.971	0.97	0.969	0.968	0.967	0.963	0.962	0.956	0.955	0.954	0.952	0.944	0.943	0.942	0.939	0.937	0.936	0.935	0.933	0.931	0.93	0.928	0.927	0.926	0.921	0.919	0.918	0.916	0.915	0.914	0.913	0.912	0.911
Pleural thickening	fpr	0	0.000170648	0.000170648	0.000341297	0.000341297	0.000682594	0.000682594	0.000853242	0.000853242	0.00102389	0.00102389	0.00136519	0.00170648	0.00187713	0.00204778	0.00273038	0.00290102	0.00290102	0.00324232	0.00324232	0.00341297	0.00341297	0.00392492	0.00409556	0.00460751	0.0049488	0.00546075	0.0056314	0.0059727	0.00614334	0.00614334	0.00648464	0.00665529	0.00665529	0.00699659	0.00733788	0.00750853	0.00784983	0.00802048	0.00836178	0.00938567	0.00938567	0.00989761	0.0102389	0.0105802	0.0110922	0.0114334	0.0119454
	tpr	0.00740741	0.00740741	0.0148148	0.0148148	0.0444444	0.0444444	0.0518519	0.0518519	0.0666667	0.0666667	0.0740741	0.0814815	0.0814815	0.0814815	0.0888889	0.103704	0.103704	0.111111	0.111111	0.118519	0.118519	0.125926	0.125926	0.125926	0.125926	0.125926	0.125926	0.125926	0.125926	0.125926	0.133333	0.140741	0.140741	0.148148	0.148148	0.148148	0.148148	0.148148	0.148148	0.155556	0.155556	0.162963	0.162963	0.177778	0.177778	0.177778	0.177778	0.185185
	thresholds	0.998	0.997	0.995	0.992	0.986	0.983	0.981	0.978	0.975	0.974	0.973	0.972	0.969	0.967	0.966	0.963	0.962	0.96	0.957	0.954	0.953	0.949	0.947	0.946	0.944	0.943	0.942	0.941	0.939	0.938	0.937	0.936	0.934	0.932	0.929	0.927	0.926	0.925	0.924	0.922	0.92	0.919	0.918	0.914	0.912	0.911	0.91	0.909
Pleural adhesion	fpr	0	0.000167364	0.00167364	0.00200837	0.00518828	0.00552301	0.00569038	0.00602511	0.00686192	0.00719665	0.00736402	0.00769874	0.00786611	0.00786611	0.00853557	0.00853557	0.00887029	0.0105439	0.0112134	0.0118828	0.0120502	0.0127197	0.012887	0.0138912	0.0142259	0.0145607	0.014728	0.0150628	0.0155649	0.016569	0.0169038	0.0170711	0.0172385	0.0175732	0.0182427	0.0187448	0.0192469	0.0199163	0.0200837	0.0204184	0.0209205	0.0212552	0.0214226	0.0217573	0.0222594	0.0224268	0.0227615	0.0232636
	tpr	0	0	0	0	0	0	0	0	0	0	0	0	0	0.05	0.05	0.1	0.1	0.1	0.1	0.1	0.1	0.1	0.1	0.1	0.15	0.15	0.2	0.2	0.2	0.2	0.2	0.2	0.25	0.25	0.3	0.3	0.3	0.3	0.3	0.35	0.35	0.35	0.35	0.35	0.35	0.35	0.35	0.35
	thresholds	1.791	0.791	0.599	0.598	0.477	0.473	0.467	0.464	0.458	0.457	0.456	0.452	0.451	0.45	0.439	0.438	0.433	0.421	0.409	0.406	0.405	0.402	0.4	0.396	0.395	0.392	0.391	0.39	0.389	0.387	0.383	0.381	0.379	0.378	0.377	0.373	0.372	0.371	0.37	0.368	0.365	0.364	0.362	0.36	0.359	0.358	0.357	0.354
Pleural calcification	fpr	0	0.000668338	0.000668338	0.00183793	0.0021721	0.0021721	0.00233918	0.00233918	0.00401003	0.00434419	0.00467836	0.00484545	0.00551378	0.00584795	0.00601504	0.00618212	0.00685046	0.00718463	0.00768588	0.00802005	0.00969089	0.0100251	0.0111947	0.0113617	0.0123642	0.0128655	0.0135338	0.0137009	0.0140351	0.0153718	0.0157059	0.0167084	0.0170426	0.017878	0.0183793	0.0185464	0.0190476	0.0193818	0.019716	0.019883	0.0202172	0.0203843	0.0210526	0.0215539	0.0222222	0.0223893	0.0228906	0.0230576
	tpr	0.1	0.1	0.2	0.2	0.2	0.3	0.3	0.4	0.4	0.4	0.4	0.5	0.5	0.5	0.5	0.6	0.6	0.6	0.6	0.6	0.6	0.6	0.6	0.7	0.7	0.7	0.7	0.7	0.7	0.7	0.7	0.7	0.7	0.7	0.7	0.7	0.7	0.7	0.8	0.8	0.8	0.8	0.8	0.8	0.8	0.8	0.8	0.8
	thresholds	0.997	0.934	0.856	0.671	0.655	0.594	0.589	0.566	0.376	0.375	0.358	0.352	0.277	0.263	0.258	0.25	0.237	0.235	0.227	0.225	0.2	0.199	0.179	0.175	0.146	0.137	0.132	0.129	0.127	0.109	0.102	0.093	0.092	0.085	0.084	0.083	0.081	0.076	0.075	0.074	0.073	0.072	0.069	0.068	0.066	0.064	0.063	0.062
Scoliosis	fpr	0	0.000167504	0.000502513	0.000502513	0.000670017	0.000670017	0.000837521	0.000837521	0.00167504	0.00167504	0.00268007	0.00268007	0.00485762	0.00485762	0.00536013	0.00536013	0.00603015	0.00603015	0.00670017	0.00670017	0.00720268	0.0078727	0.0082077	0.0107203	0.0110553	0.0117253	0.0120603	0.0122278	0.0125628	0.0130653	0.0134003	0.0135678	0.0139028	0.0139028	0.0154104	0.0157454	0.0164154	0.0165829	0.0167504	0.0170854	0.0175879	0.0179229	0.018593	0.0197655	0.0201005	0.0207705	0.0211055	0.021273
	tpr	0	0	0	0.04	0.04	0.08	0.08	0.16	0.16	0.2	0.2	0.24	0.24	0.28	0.28	0.44	0.44	0.48	0.48	0.52	0.52	0.52	0.52	0.52	0.52	0.52	0.52	0.52	0.52	0.52	0.52	0.52	0.52	0.56	0.56	0.56	0.56	0.6	0.6	0.6	0.6	0.6	0.6	0.6	0.6	0.6	0.64	0.64
	thresholds	1.997	0.997	0.992	0.99	0.986	0.951	0.949	0.921	0.833	0.819	0.671	0.634	0.506	0.498	0.454	0.435	0.41	0.405	0.357	0.343	0.34	0.32	0.317	0.261	0.257	0.233	0.232	0.229	0.226	0.209	0.205	0.202	0.198	0.196	0.17	0.169	0.162	0.161	0.159	0.158	0.155	0.148	0.143	0.132	0.131	0.122	0.121	0.12
Mass	fpr	0	0.000167532	0.000335064	0.000335064	0.000670129	0.000670129	0.000837661	0.000837661	0.00100519	0.00100519	0.00134026	0.00134026	0.00234545	0.00234545	0.00335065	0.00402077	0.00536103	0.0056961	0.00603116	0.00670129	0.00686882	0.00737142	0.00770648	0.00804155	0.00854414	0.0098844	0.0107221	0.0110571	0.0117273	0.0129	0.013235	0.0142402	0.0147428	0.015748	0.0167532	0.0184285	0.0189311	0.0201039	0.0216117	0.0239571	0.0293181	0.0326688	0.0368571	0.0402077	0.0445636	0.0531077	0.0629921	0.0857765
	tpr	0	0	0	0.115385	0.115385	0.269231	0.269231	0.307692	0.307692	0.384615	0.384615	0.538462	0.538462	0.576923	0.576923	0.576923	0.576923	0.576923	0.576923	0.576923	0.576923	0.576923	0.576923	0.576923	0.576923	0.576923	0.576923	0.615385	0.653846	0.653846	0.692308	0.692308	0.730769	0.730769	0.730769	0.769231	0.807692	0.846154	0.846154	0.846154	0.846154	0.846154	0.846154	0.846154	0.884615	0.884615	0.923077	1
	thresholds	1.865	0.865	0.816	0.567	0.441	0.368	0.357	0.353	0.311	0.257	0.178	0.145	0.096	0.093	0.066	0.059	0.043	0.042	0.04	0.038	0.036	0.035	0.033	0.032	0.031	0.027	0.026	0.025	0.024	0.023	0.022	0.021	0.02	0.018	0.017	0.016	0.015	0.014	0.013	0.011	0.009	0.008	0.007	0.006	0.005	0.004	0.003	0.002
Pleural effusion	fpr	0	0.000174886	0.000174886	0.000349773	0.000349773	0.000524659	0.000524659	0.000699545	0.000699545	0.000699545	0.000699545	0.000874432	0.000874432	0.00104932	0.00104932	0.00139909	0.00139909	0.00174886	0.00174886	0.00192375	0.00192375	0.00209864	0.00209864	0.00227352	0.00227352	0.00227352	0.00227352	0.00244841	0.00244841	0.00244841	0.00244841	0.00262329	0.00279818	0.00297307	0.00297307	0.00314795	0.00314795	0.00314795	0.00332284	0.00332284	0.00349773	0.00349773	0.00367261	0.0038475	0.0038475	0.00419727	0.00419727	0.00419727
	tpr	0	0	0.00722022	0.00722022	0.0144404	0.0144404	0.0216607	0.0216607	0.0252708	0.032491	0.0469314	0.0469314	0.0541516	0.0541516	0.0613718	0.0613718	0.0902527	0.0902527	0.104693	0.104693	0.122744	0.122744	0.133574	0.133574	0.148014	0.155235	0.158845	0.162455	0.169675	0.180505	0.205776	0.205776	0.209386	0.209386	0.216606	0.216606	0.238267	0.245487	0.245487	0.249097	0.249097	0.263538	0.267148	0.267148	0.270758	0.270758	0.281588	0.288809
	thresholds	1.99	0.99	0.985	0.984	0.978	0.971	0.966	0.953	0.952	0.948	0.93	0.924	0.92	0.911	0.901	0.894	0.851	0.849	0.839	0.836	0.826	0.823	0.803	0.797	0.784	0.78	0.776	0.775	0.771	0.765	0.739	0.731	0.729	0.725	0.718	0.716	0.673	0.672	0.669	0.666	0.664	0.654	0.65	0.646	0.645	0.629	0.618	0.617
Pacemaker implant	fpr	0	0	0	0	0	0	0	0.000670691	0.00117371	0.00167673	0.00201207	0.00234742	0.00268276	0.00301811	0.00335345	0.00402414	0.00469484	0.00503018	0.00570087	0.00586855	0.00687458	0.00855131	0.00972502	0.0124078	0.0155936	0.0217975	0.0345406	0.0905433	1
	tpr	0.548387	0.645161	0.709677	0.806452	0.83871	0.903226	1	1	1	1	1	1	1	1	1	1	1	1	1	1	1	1	1	1	1	1	1	1	1
	thresholds	1	0.999	0.998	0.997	0.996	0.994	0.958	0.129	0.051	0.038	0.034	0.029	0.028	0.025	0.023	0.016	0.014	0.012	0.011	0.01	0.009	0.007	0.006	0.005	0.004	0.003	0.002	0.001	0
Pneumothorax	fpr	0	0	0.000171468	0.000171468	0.000171468	0.000685871	0.000685871	0.000857339	0.000857339	0.00102881	0.00102881	0.00120027	0.00120027	0.00154321	0.00154321	0.00171468	0.00171468	0.00188615	0.00188615	0.00205761	0.00205761	0.00222908	0.00222908	0.00257202	0.00257202	0.00257202	0.00274348	0.00291495	0.00325789	0.00325789	0.00360082	0.00360082	0.00394376	0.00394376	0.00411523	0.00411523	0.00428669	0.00445816	0.00445816	0.0048011	0.0048011	0.0053155	0.0053155	0.00617284	0.00617284	0.00651577	0.00651577	0.00685871
	tpr	0.00613497	0.116564	0.116564	0.128834	0.134969	0.134969	0.141104	0.141104	0.159509	0.165644	0.177914	0.177914	0.196319	0.196319	0.202454	0.202454	0.220859	0.220859	0.245399	0.245399	0.263804	0.263804	0.269939	0.269939	0.282209	0.288344	0.294479	0.294479	0.294479	0.300613	0.300613	0.306748	0.306748	0.331288	0.331288	0.337423	0.337423	0.343558	0.361963	0.361963	0.374233	0.374233	0.386503	0.386503	0.398773	0.398773	0.411043	0.411043
	thresholds	0.998	0.852	0.846	0.845	0.836	0.81	0.801	0.795	0.726	0.712	0.662	0.65	0.613	0.607	0.604	0.6	0.574	0.571	0.548	0.532	0.514	0.511	0.508	0.499	0.497	0.491	0.49	0.482	0.473	0.459	0.452	0.442	0.43	0.389	0.381	0.372	0.37	0.366	0.343	0.338	0.33	0.323	0.304	0.285	0.282	0.275	0.27	0.258
PICC implant	fpr	0	0	0.000363702	0.000363702	0.000545554	0.000545554	0.000727405	0.000727405	0.000909256	0.000909256	0.00145481	0.00145481	0.00163666	0.00163666	0.00181851	0.00181851	0.00218221	0.00218221	0.00254592	0.00272777	0.00309147	0.00381888	0.00454628	0.00472813	0.00509184	0.00509184	0.00527369	0.00527369	0.00581924	0.00600109	0.00636479	0.0067285	0.0070922	0.0070922	0.00727405	0.0074559	0.0074559	0.0078196	0.00818331	0.00836516	0.00854701	0.00872886	0.00872886	0.00909256	0.00927441	0.00945627	0.00981997	0.0103655
	tpr	0.00201613	0.00806452	0.00806452	0.0100806	0.0100806	0.0120968	0.0120968	0.0141129	0.0141129	0.016129	0.016129	0.0181452	0.0181452	0.0201613	0.0201613	0.0241935	0.0241935	0.0262097	0.0262097	0.0262097	0.0262097	0.0262097	0.0262097	0.0262097	0.0262097	0.0282258	0.0282258	0.0302419	0.0302419	0.0322581	0.0322581	0.0322581	0.0322581	0.0362903	0.0383065	0.0383065	0.0443548	0.0443548	0.0443548	0.0443548	0.046371	0.046371	0.0483871	0.0483871	0.0504032	0.0504032	0.0504032	0.0504032
	thresholds	0.451	0.365	0.337	0.301	0.297	0.296	0.282	0.281	0.274	0.272	0.249	0.247	0.246	0.243	0.241	0.235	0.228	0.226	0.225	0.223	0.219	0.206	0.2	0.198	0.192	0.189	0.18	0.179	0.178	0.176	0.169	0.163	0.161	0.158	0.157	0.155	0.149	0.142	0.138	0.137	0.136	0.135	0.131	0.13	0.128	0.125	0.122	0.121
[truncated: 781 more columns]

## Sheet: Screening examinees from Hosp2
		0	1	2	3	4	5	6	7	8	9	10	11	12	13	14	15	16	17	18	19	20	21	22	23	24	25	26	27	28	29	30	31	32	33	34	35	36	37	38	39	40	41	42	43	44	45	46	47
Consolidation	fpr	0	0	0.000479157	0.000479157	0.000958313	0.000958313	0.00191663	0.00191663	0.00431241	0.00431241	0.00479157	0.00479157	0.00527072	0.00527072	0.00670819	0.00670819	0.00766651	0.00814566	0.00862482	0.00910398	0.00958313	0.00958313	0.0119789	0.0119789	0.018208	0.0191663	0.0201246	0.0210829	0.0225204	0.0225204	0.0229995	0.0234787	0.0239578	0.0239578	0.024437	0.0263536	0.0268328	0.0268328	0.0277911	0.0287494	0.0292286	0.0292286	0.0297077	0.0301869	0.0311452	0.0316243	0.0316243	0.0330618
	tpr	0.0232558	0.0465116	0.0465116	0.0930233	0.0930233	0.116279	0.116279	0.139535	0.139535	0.209302	0.209302	0.232558	0.232558	0.255814	0.255814	0.27907	0.27907	0.302326	0.302326	0.325581	0.325581	0.348837	0.348837	0.395349	0.395349	0.395349	0.395349	0.395349	0.395349	0.44186	0.44186	0.465116	0.465116	0.488372	0.488372	0.488372	0.488372	0.511628	0.511628	0.511628	0.511628	0.534884	0.55814	0.55814	0.55814	0.55814	0.604651	0.604651
	thresholds	0.784	0.757	0.699	0.689	0.671	0.636	0.605	0.594	0.477	0.449	0.438	0.427	0.415	0.413	0.393	0.388	0.385	0.379	0.376	0.374	0.362	0.361	0.319	0.312	0.26	0.256	0.253	0.251	0.239	0.229	0.227	0.224	0.223	0.219	0.215	0.211	0.208	0.206	0.2	0.199	0.196	0.193	0.187	0.185	0.184	0.183	0.181	0.176
Small consolidation	fpr	0	0.000476644	0.000476644	0.00285987	0.00285987	0.00381315	0.0042898	0.00476644	0.00476644	0.00524309	0.00524309	0.00571973	0.00619638	0.00714967	0.0119161	0.0119161	0.013346	0.0142993	0.014776	0.014776	0.0157293	0.0171592	0.0190658	0.0190658	0.0195424	0.0195424	0.0243089	0.0243089	0.0252622	0.0257388	0.0257388	0.0262154	0.0271687	0.028122	0.028122	0.0285987	0.0300286	0.0309819	0.0314585	0.0324118	0.034795	0.0357483	0.0371783	0.0390848	0.0414681	0.0424214	0.042898	0.0443279
	tpr	0.03125	0.03125	0.0625	0.0625	0.15625	0.15625	0.1875	0.1875	0.21875	0.21875	0.25	0.28125	0.28125	0.28125	0.28125	0.34375	0.34375	0.34375	0.34375	0.375	0.375	0.375	0.375	0.40625	0.40625	0.4375	0.4375	0.46875	0.46875	0.46875	0.5	0.5	0.5	0.5	0.53125	0.53125	0.53125	0.53125	0.5625	0.59375	0.59375	0.59375	0.59375	0.625	0.625	0.625	0.625	0.625
	thresholds	0.684	0.537	0.53	0.35	0.327	0.306	0.291	0.29	0.277	0.265	0.259	0.25	0.243	0.241	0.195	0.191	0.185	0.184	0.182	0.181	0.178	0.165	0.161	0.157	0.155	0.153	0.133	0.132	0.131	0.13	0.128	0.127	0.126	0.123	0.122	0.121	0.12	0.117	0.116	0.115	0.103	0.102	0.098	0.097	0.088	0.087	0.086	0.085
Patchy consolidation	fpr	0	0.00047259	0.00047259	0.00283554	0.00283554	0.00378072	0.00378072	0.00519849	0.00519849	0.00661626	0.00756144	0.00897921	0.00897921	0.0118147	0.0127599	0.0127599	0.0160681	0.0179584	0.0179584	0.020794	0.0222117	0.0231569	0.0241021	0.0255198	0.0274102	0.0278828	0.0297732	0.0302457	0.0311909	0.0311909	0.0326087	0.0340265	0.0349716	0.0363894	0.036862	0.0387524	0.0406427	0.0411153	0.0425331	0.0434783	0.0444234	0.0458412	0.0467864	0.0477316	0.0486767	0.0500945	0.0519849	0.0538752
	tpr	0.0714286	0.0714286	0.142857	0.142857	0.214286	0.214286	0.285714	0.285714	0.357143	0.357143	0.357143	0.357143	0.428571	0.428571	0.428571	0.5	0.5	0.5	0.571429	0.571429	0.571429	0.571429	0.571429	0.571429	0.571429	0.571429	0.571429	0.571429	0.571429	0.642857	0.642857	0.642857	0.642857	0.642857	0.642857	0.642857	0.642857	0.642857	0.642857	0.642857	0.642857	0.642857	0.642857	0.714286	0.714286	0.714286	0.714286	0.714286
	thresholds	0.475	0.465	0.436	0.324	0.322	0.308	0.302	0.289	0.284	0.267	0.25	0.233	0.226	0.198	0.194	0.192	0.175	0.171	0.169	0.152	0.148	0.138	0.131	0.128	0.125	0.121	0.115	0.113	0.11	0.109	0.102	0.1	0.094	0.093	0.092	0.089	0.086	0.085	0.084	0.082	0.081	0.08	0.077	0.076	0.075	0.074	0.07	0.067
Nodule	fpr	0	0	0.001924	0.001924	0.002886	0.002886	0.004329	0.004329	0.005291	0.005291	0.012506	0.013468	0.013468	0.015392	0.015873	0.017316	0.018278	0.01924	0.019721	0.021164	0.022607	0.02405	0.02405	0.025493	0.026455	0.026936	0.026936	0.031265	0.031746	0.032227	0.033189	0.034151	0.035113	0.035113	0.037518	0.038961	0.039923	0.041847	0.042809	0.043771	0.044252	0.045214	0.046176	0.047138	0.0481	0.049062	0.049543	0.0505051
	tpr	0.0196078	0.0392157	0.0392157	0.0588235	0.0588235	0.0784314	0.0784314	0.0980392	0.0980392	0.117647	0.117647	0.117647	0.137255	0.137255	0.156863	0.156863	0.156863	0.156863	0.176471	0.176471	0.176471	0.176471	0.196078	0.196078	0.196078	0.196078	0.215686	0.215686	0.235294	0.235294	0.235294	0.235294	0.235294	0.254902	0.254902	0.254902	0.254902	0.254902	0.254902	0.254902	0.254902	0.254902	0.254902	0.254902	0.27451	0.27451	0.313725	0.333333
	thresholds	0.858	0.853	0.806	0.746	0.712	0.711	0.693	0.688	0.652	0.65	0.559	0.556	0.555	0.54	0.532	0.524	0.52	0.506	0.502	0.496	0.495	0.479	0.476	0.459	0.455	0.452	0.451	0.431	0.43	0.428	0.427	0.425	0.423	0.419	0.408	0.396	0.394	0.392	0.388	0.387	0.385	0.381	0.377	0.375	0.373	0.371	0.37	0.365
Calcification	fpr	0	0.00047619	0.00047619	0.00142857	0.00142857	0.00238095	0.00380952	0.00380952	0.00523809	0.00523809	0.00571429	0.00571429	0.00714286	0.00761905	0.00952381	0.0104762	0.0109524	0.0119048	0.0166667	0.017619	0.0195238	0.0195238	0.0204762	0.0209524	0.0219048	0.0238095	0.0252381	0.0252381	0.0261905	0.0271429	0.027619	0.0285714	0.03	0.0314286	0.032381	0.0333333	0.0342857	0.0347619	0.0366667	0.037619	0.04	0.0404762	0.0414286	0.0433333	0.0442857	0.0447619	0.0461905	0.0480952
	tpr	0.0333333	0.0333333	0.2	0.2	0.266667	0.266667	0.266667	0.3	0.3	0.333333	0.333333	0.366667	0.366667	0.4	0.4	0.4	0.4	0.4	0.4	0.4	0.4	0.433333	0.433333	0.433333	0.433333	0.433333	0.466667	0.5	0.5	0.533333	0.533333	0.533333	0.533333	0.533333	0.566667	0.566667	0.566667	0.566667	0.566667	0.566667	0.566667	0.566667	0.566667	0.566667	0.566667	0.566667	0.6	0.633333
	thresholds	0.578	0.503	0.359	0.329	0.251	0.243	0.208	0.202	0.189	0.179	0.176	0.167	0.155	0.145	0.137	0.133	0.13	0.128	0.099	0.097	0.093	0.092	0.091	0.089	0.088	0.082	0.081	0.079	0.077	0.075	0.074	0.073	0.068	0.067	0.066	0.062	0.061	0.06	0.058	0.056	0.055	0.054	0.052	0.051	0.05	0.049	0.048	0.047
Interstitial disease	fpr	0	0.000469704	0.00704556	0.00845467	0.00939408	0.0112729	0.0122123	0.012682	0.0145608	0.0155002	0.0169093	0.0178488	0.020667	0.0216064	0.0230155	0.0248943	0.0272428	0.0300611	0.0319399	0.0342884	0.0347581	0.041334	0.0455613	0.0502583	0.0558948	0.0634101	0.07938	0.0930014	0.149836	1
	tpr	0	0	0	0	0	0	0	0	0	0	0	0	0	0	0	0	0	0	0	0	0	0	0	0	0	0	0	0	0	1
	thresholds	1.443	0.443	0.062	0.056	0.052	0.038	0.036	0.03	0.026	0.024	0.023	0.022	0.021	0.02	0.019	0.018	0.017	0.014	0.013	0.012	0.011	0.009	0.008	0.007	0.006	0.005	0.003	0.002	0.001	0
Hilar adenopathy	fpr	0	0.000469925	0.00281955	0.0037594	0.00469925	0.0056391	0.00704887	0.00892857	0.0103383	0.0131579	0.0169173	0.0220865	0.0267857	0.0371241	0.0559211	0.0859962	0.179041	1
	tpr	0	0	0	0	0	0	0	0	0	0	0	0	0	0	0	0	0.5	1
	thresholds	1.099	0.099	0.033	0.03	0.022	0.021	0.016	0.012	0.009	0.008	0.007	0.006	0.005	0.004	0.003	0.002	0.001	0
Emphysema	fpr	0	0.000470367	0.000470367	0.0070555	0.00799624	0.0084666	0.00940734	0.0112888	0.0131703	0.014111	0.0150517	0.0174036	0.0188147	0.0206961	0.0221072	0.0235183	0.0235183	0.0253998	0.0263405	0.0268109	0.0277516	0.0315146	0.0319849	0.0338664	0.0348072	0.0395108	0.0428034	0.0451552	0.0479774	0.0503293	0.0517404	0.0587959	0.0649106	0.0752587	0.0832549	0.0983067	0.157573	1
	tpr	0.25	0.25	0.75	0.75	0.75	0.75	0.75	0.75	0.75	0.75	0.75	0.75	0.75	0.75	0.75	0.75	1	1	1	1	1	1	1	1	1	1	1	1	1	1	1	1	1	1	1	1	1	1
	thresholds	0.71	0.611	0.522	0.143	0.141	0.129	0.128	0.088	0.077	0.07	0.066	0.049	0.047	0.039	0.038	0.031	0.03	0.023	0.021	0.02	0.018	0.016	0.015	0.014	0.013	0.012	0.011	0.01	0.009	0.008	0.007	0.006	0.005	0.004	0.003	0.002	0.001	0
Thickened bronchovascular markings	fpr	0	0.000473037	0.000946074	0.00189215	0.00331126	0.00520341	0.00993378	0.012299	0.0170293	0.0193945	0.0198676	0.0217597	0.0241249	0.0269631	0.0283822	0.0293283	0.0307474	0.0321665	0.0350047	0.0368969	0.038316	0.0392621	0.0406812	0.0411542	0.0421003	0.0425733	0.0435194	0.0439924	0.0444655	0.051561	0.0525071	0.0548723	0.0558184	0.0562914	0.0577105	0.0581835	0.0591296	0.0596026	0.0614948	0.0629139	0.06386	0.0652791	0.0657521	0.0666982	0.0685903	0.0695364	0.0704825	0.0709555
	tpr	0.0625	0.0625	0.125	0.1875	0.1875	0.25	0.375	0.375	0.375	0.375	0.375	0.375	0.375	0.375	0.375	0.375	0.4375	0.4375	0.4375	0.4375	0.4375	0.4375	0.4375	0.4375	0.4375	0.4375	0.4375	0.5	0.5	0.5	0.5	0.5	0.5	0.5	0.5	0.5	0.5	0.5	0.5	0.5	0.5	0.5	0.5	0.5625	0.5625	0.5625	0.5625	0.5625
	thresholds	0.997	0.996	0.995	0.994	0.993	0.992	0.99	0.989	0.988	0.987	0.986	0.985	0.984	0.983	0.982	0.981	0.98	0.979	0.978	0.977	0.976	0.974	0.973	0.972	0.971	0.97	0.968	0.965	0.964	0.959	0.957	0.956	0.955	0.954	0.953	0.951	0.95	0.949	0.947	0.944	0.943	0.942	0.94	0.939	0.937	0.935	0.934	0.933
Cardiomegaly	fpr	0	0	0.000473485	0.00094697	0.00142045	0.00142045	0.00189394	0.00189394	0.00473485	0.00473485	0.00520833	0.00520833	0.00568182	0.0061553	0.0104167	0.0104167	0.0108902	0.0108902	0.0123106	0.0123106	0.015625	0.016572	0.0175189	0.0189394	0.0198864	0.0203598	0.0222538	0.0246212	0.0255682	0.0260417	0.0269886	0.0279356	0.0288826	0.0298295	0.03125	0.0331439	0.0340909	0.0350379	0.0369318	0.0378788	0.0392992	0.0411932	0.0426136	0.0435606	0.0445076	0.045928	0.047822	0.0482955
	tpr	0.0555556	0.333333	0.333333	0.388889	0.388889	0.444444	0.444444	0.5	0.5	0.555556	0.555556	0.611111	0.611111	0.666667	0.666667	0.722222	0.722222	0.777778	0.777778	0.833333	0.833333	0.833333	0.833333	0.833333	0.833333	0.833333	0.833333	0.833333	0.833333	0.833333	0.833333	0.833333	0.833333	0.833333	0.833333	0.833333	0.833333	0.833333	0.833333	0.833333	0.833333	0.833333	0.833333	0.833333	0.833333	0.833333	0.833333	0.833333
	thresholds	0.938	0.687	0.663	0.649	0.605	0.473	0.465	0.442	0.365	0.329	0.327	0.31	0.3	0.278	0.239	0.228	0.217	0.198	0.169	0.158	0.117	0.113	0.1	0.099	0.093	0.09	0.084	0.076	0.075	0.074	0.072	0.065	0.064	0.061	0.06	0.055	0.053	0.046	0.043	0.04	0.039	0.037	0.036	0.034	0.033	0.031	0.03	0.029
Abnormal aorta	fpr	0	0	0.000500751	0.000500751	0.000500751	0.000500751	0.000500751	0.000500751	0.000500751	0.000500751	0.00150225	0.00150225	0.002003	0.002003	0.00300451	0.00300451	0.00350526	0.00350526	0.00400601	0.00400601	0.00450676	0.00450676	0.00500751	0.00500751	0.00550826	0.00550826	0.00600901	0.00650976	0.00650976	0.00701052	0.00701052	0.00751127	0.00751127	0.00801202	0.00801202	0.00951427	0.00951427	0.010015	0.0110165	0.0115173	0.012018	0.0125188	0.0135203	0.014021	0.014021	0.0150225	0.0155233	0.0155233
	tpr	0.0075188	0.120301	0.120301	0.263158	0.278195	0.353383	0.368421	0.451128	0.466165	0.503759	0.503759	0.526316	0.526316	0.556391	0.556391	0.56391	0.56391	0.571429	0.571429	0.609023	0.609023	0.62406	0.631579	0.684211	0.684211	0.706767	0.714286	0.714286	0.729323	0.729323	0.736842	0.736842	0.744361	0.744361	0.75188	0.75188	0.774436	0.774436	0.774436	0.774436	0.781955	0.781955	0.789474	0.789474	0.81203	0.81203	0.81203	0.842105
	thresholds	0.954	0.792	0.788	0.655	0.65	0.55	0.547	0.445	0.444	0.402	0.394	0.383	0.353	0.324	0.318	0.315	0.313	0.31	0.309	0.281	0.279	0.263	0.26	0.216	0.213	0.2	0.199	0.197	0.192	0.189	0.188	0.183	0.178	0.177	0.172	0.167	0.148	0.143	0.14	0.139	0.136	0.134	0.131	0.129	0.125	0.122	0.12	0.111
Aortic unfolding	fpr	0	0.000471921	0.00141576	0.00141576	0.00330344	0.00330344	0.00519113	0.00613497	0.0103823	0.0103823	0.011798	0.0127419	0.0155734	0.0165172	0.0184049	0.0202926	0.0207645	0.0217084	0.0231241	0.024068	0.0259556	0.0278433	0.0287872	0.0302029	0.0306748	0.0316187	0.0320906	0.0325625	0.0339783	0.0344502	0.0363379	0.0377537	0.0405852	0.0405852	0.041529	0.0429448	0.0443605	0.0462482	0.0490798	0.0495517	0.0509674	0.0523832	0.0561586	0.0575743	0.0604059	0.0618216	0.0627655	0.0651251
	tpr	0	0	0	0.0909091	0.0909091	0.181818	0.181818	0.181818	0.181818	0.363636	0.363636	0.363636	0.363636	0.363636	0.363636	0.363636	0.363636	0.363636	0.363636	0.363636	0.363636	0.363636	0.363636	0.363636	0.363636	0.363636	0.363636	0.545455	0.545455	0.545455	0.545455	0.545455	0.545455	0.636364	0.636364	0.636364	0.636364	0.636364	0.636364	0.636364	0.636364	0.727273	0.727273	0.727273	0.818182	0.909091	0.909091	0.909091
	thresholds	1.759	0.759	0.429	0.414	0.299	0.295	0.22	0.191	0.121	0.115	0.099	0.096	0.079	0.078	0.07	0.067	0.066	0.065	0.062	0.061	0.052	0.049	0.046	0.044	0.043	0.041	0.04	0.039	0.038	0.037	0.035	0.034	0.031	0.03	0.029	0.025	0.024	0.023	0.021	0.02	0.019	0.018	0.016	0.015	0.014	0.013	0.012	0.011
Aortic arteriosclerosis	fpr	0	0	0.000498504	0.000498504	0.000997009	0.000997009	0.000997009	0.000997009	0.000997009	0.00149551	0.00149551	0.00199402	0.00199402	0.00199402	0.00199402	0.00249252	0.00249252	0.00299103	0.00299103	0.00398804	0.00448654	0.00448654	0.00498504	0.00498504	0.00598205	0.00648056	0.00648056	0.00697906	0.00697906	0.00747757	0.00747757	0.00797607	0.00797607	0.00897308	0.00897308	0.00947158	0.00947158	0.00947158	0.0104686	0.0114656	0.0114656	0.0124626	0.0134596	0.0144566	0.0144566	0.0149551	0.0149551	0.0159521
	tpr	0.00806452	0.145161	0.145161	0.169355	0.169355	0.193548	0.209677	0.233871	0.266129	0.266129	0.322581	0.322581	0.346774	0.362903	0.451613	0.451613	0.475806	0.475806	0.516129	0.516129	0.524194	0.540323	0.548387	0.556452	0.556452	0.564516	0.572581	0.572581	0.604839	0.604839	0.612903	0.620968	0.645161	0.645161	0.669355	0.669355	0.717742	0.733871	0.733871	0.733871	0.741935	0.741935	0.741935	0.741935	0.758065	0.758065	0.774194	0.774194
	thresholds	0.956	0.745	0.736	0.72	0.708	0.684	0.68	0.673	0.659	0.649	0.532	0.527	0.482	0.48	0.413	0.406	0.398	0.394	0.365	0.345	0.329	0.313	0.305	0.293	0.286	0.281	0.275	0.264	0.23	0.228	0.225	0.224	0.216	0.208	0.2	0.191	0.163	0.162	0.16	0.154	0.151	0.148	0.144	0.135	0.126	0.125	0.12	0.118
Abnormal pleura	fpr	0	0	0.000947867	0.000947867	0.0014218	0.0014218	0.00236967	0.0028436	0.0028436	0.00663507	0.007109	0.00758294	0.00758294	0.00947867	0.00947867	0.00995261	0.0109005	0.0161137	0.0175355	0.0199052	0.0208531	0.0260664	0.0260664	0.035545	0.0374408	0.0388626	0.0398104	0.042654	0.0436019	0.0450237	0.0469194	0.0478673	0.0488152	0.0492891	0.050237	0.0530806	0.0540284	0.0563981	0.0563981	0.0592417	0.0601896	0.0611374	0.0620853	0.0663507	0.0672986	0.0691943	0.0701422	0.0706161
	tpr	0.1	0.2	0.2	0.25	0.25	0.3	0.3	0.3	0.5	0.5	0.55	0.55	0.6	0.6	0.65	0.65	0.7	0.7	0.7	0.7	0.7	0.7	0.75	0.75	0.75	0.75	0.75	0.75	0.75	0.75	0.75	0.75	0.75	0.75	0.75	0.75	0.75	0.75	0.8	0.8	0.8	0.8	0.8	0.8	0.8	0.8	0.8	0.8
	thresholds	0.999	0.938	0.896	0.89	0.888	0.886	0.883	0.881	0.841	0.803	0.799	0.784	0.765	0.755	0.754	0.752	0.745	0.671	0.669	0.646	0.644	0.576	0.573	0.521	0.515	0.51	0.506	0.485	0.481	0.473	0.468	0.453	0.447	0.445	0.444	0.431	0.428	0.412	0.409	0.382	0.38	0.377	0.376	0.352	0.35	0.339	0.338	0.334
Pleural thickening	fpr	0	0	0.0014218	0.0014218	0.0028436	0.0028436	0.00331754	0.00853081	0.00853081	0.00900474	0.00900474	0.00995261	0.0104265	0.0104265	0.0189573	0.0199052	0.0203791	0.021327	0.0236967	0.0246446	0.0265403	0.0270142	0.0279621	0.0308057	0.0336493	0.035545	0.0364929	0.0388626	0.0398104	0.042654	0.0436019	0.0440758	0.0450237	0.049763	0.0507109	0.0516588	0.0535545	0.0535545	0.0540284	0.0549763	0.0611374	0.0620853	0.0677725	0.0691943	0.0701422	0.07109	0.0729858	0.0739336
	tpr	0.05	0.2	0.2	0.25	0.25	0.45	0.5	0.5	0.6	0.6	0.65	0.65	0.65	0.7	0.7	0.7	0.7	0.7	0.7	0.7	0.7	0.75	0.75	0.75	0.75	0.75	0.75	0.75	0.75	0.75	0.75	0.75	0.75	0.75	0.75	0.75	0.75	0.8	0.8	0.8	0.8	0.8	0.8	0.8	0.8	0.8	0.8	0.8
	thresholds	0.999	0.937	0.878	0.876	0.875	0.841	0.828	0.757	0.745	0.743	0.741	0.739	0.738	0.734	0.647	0.641	0.631	0.626	0.597	0.586	0.558	0.556	0.552	0.534	0.52	0.513	0.504	0.497	0.495	0.471	0.469	0.464	0.463	0.434	0.433	0.427	0.421	0.418	0.416	0.414	0.367	0.36	0.331	0.329	0.327	0.325	0.314	0.313
Pleural adhesion	fpr	0	0.000469704	0.000939408	0.000939408	0.00845467	0.00939408	0.0136214	0.0145608	0.0150305	0.0159699	0.020667	0.0225458	0.0258337	0.0267731	0.0281822	0.0295914	0.0300611	0.0310005	0.0328793	0.0347581	0.0356975	0.0371066	0.038046	0.0408643	0.0418037	0.0441522	0.0450916	0.0455613	0.0483795	0.0488492	0.0497886	0.0511977	0.0521372	0.0535463	0.0544857	0.0549554	0.0558948	0.0563645	0.0573039	0.0577736	0.058713	0.0591827	0.0615312	0.0620009	0.0629403	0.0652889	0.0671677	0.0742132
	tpr	0	0	0	1	1	1	1	1	1	1	1	1	1	1	1	1	1	1	1	1	1	1	1	1	1	1	1	1	1	1	1	1	1	1	1	1	1	1	1	1	1	1	1	1	1	1	1	1
	thresholds	1.691	0.691	0.659	0.426	0.275	0.265	0.231	0.229	0.225	0.218	0.194	0.183	0.157	0.155	0.152	0.149	0.148	0.147	0.141	0.135	0.133	0.129	0.126	0.117	0.116	0.111	0.109	0.108	0.103	0.102	0.099	0.096	0.093	0.091	0.09	0.088	0.087	0.086	0.085	0.084	0.083	0.082	0.081	0.08	0.079	0.078	0.076	0.071
Pleural calcification	fpr	0	0.00470367	0.0056444	0.00611477	0.0070555	0.00752587	0.00752587	0.0084666	0.00893697	0.0117592	0.0131703	0.014111	0.0159925	0.0174036	0.0183443	0.0197554	0.0216369	0.0221072	0.0235183	0.0268109	0.0296331	0.0329257	0.0385701	0.0451552	0.0531515	0.0700847	0.0973659	0.165569	1
	tpr	0.5	0.5	0.5	0.5	0.5	0.5	0.75	0.75	0.75	0.75	0.75	0.75	0.75	0.75	0.75	0.75	0.75	0.75	0.75	0.75	0.75	0.75	0.75	0.75	1	1	1	1	1
	thresholds	0.998	0.057	0.054	0.052	0.051	0.05	0.045	0.043	0.028	0.025	0.023	0.018	0.017	0.016	0.015	0.014	0.013	0.012	0.011	0.009	0.008	0.007	0.006	0.005	0.004	0.003	0.002	0.001	0
Scoliosis	fpr	0	0.00048216	0.00048216	0.00096432	0.00096432	0.00144648	0.00144648	0.00192864	0.00192864	0.0024108	0.0024108	0.00337512	0.00337512	0.00433944	0.00433944	0.00578592	0.00578592	0.00626808	0.00626808	0.0072324	0.0072324	0.00819672	0.00819672	0.00916104	0.0096432	0.0106075	0.012054	0.012054	0.0130183	0.0130183	0.0135005	0.0135005	0.0139826	0.014947	0.0159113	0.0168756	0.0173578	0.0183221	0.0197686	0.0207329	0.0221794	0.0226615	0.0236258	0.024108	0.024108	0.0245902	0.0250723	0.0260366
	tpr	0.0178571	0.0178571	0.125	0.125	0.142857	0.142857	0.160714	0.160714	0.178571	0.178571	0.196429	0.196429	0.232143	0.232143	0.267857	0.267857	0.375	0.375	0.410714	0.410714	0.428571	0.428571	0.446429	0.464286	0.464286	0.482143	0.482143	0.517857	0.517857	0.553571	0.553571	0.571429	0.571429	0.571429	0.589286	0.625	0.625	0.625	0.625	0.642857	0.642857	0.642857	0.642857	0.660714	0.678571	0.714286	0.714286	0.714286
	thresholds	0.987	0.984	0.727	0.578	0.534	0.505	0.44	0.432	0.365	0.352	0.345	0.321	0.292	0.287	0.265	0.258	0.232	0.23	0.204	0.2	0.161	0.144	0.137	0.133	0.127	0.118	0.097	0.091	0.087	0.085	0.084	0.082	0.08	0.076	0.074	0.072	0.069	0.067	0.061	0.06	0.058	0.057	0.056	0.055	0.053	0.052	0.051	0.05
[truncated: 436 more columns]

## Sheet: Patients from clinics
		0	1	2	3	4	5	6	7	8	9	10	11	12	13	14	15	16	17	18	19	20	21	22	23	24	25	26	27	28	29	30	31	32	33	34	35	36	37	38	39	40	41	42	43	44	45	46	47
Consolidation	fpr	0	0	0	0.000186428	0.000372856	0.000372856	0.000372856	0.000559284	0.000559284	0.000559284	0.000559284	0.000559284	0.000559284	0.000745712	0.000745712	0.00111857	0.00111857	0.00111857	0.001305	0.00149142	0.00149142	0.00167785	0.00167785	0.00205071	0.00223714	0.00223714	0.00223714	0.00260999	0.00279642	0.00279642	0.00279642	0.00298285	0.00316928	0.00316928	0.00354213	0.00354213	0.00354213	0.00354213	0.00391499	0.00391499	0.00391499	0.00391499	0.00391499	0.00391499	0.00410142	0.00410142	0.00428785	0.00428785
	tpr	0.00158479	0.00633914	0.00950872	0.00950872	0.0110935	0.0126783	0.0158479	0.0158479	0.0190174	0.022187	0.0285261	0.0332805	0.0396197	0.0412044	0.0475436	0.0475436	0.0491284	0.0522979	0.0554675	0.0570523	0.0586371	0.0602219	0.0633914	0.0633914	0.0633914	0.066561	0.0713154	0.0744849	0.0776545	0.0808241	0.088748	0.0903328	0.0903328	0.0919176	0.0919176	0.0935024	0.0998415	0.101426	0.101426	0.103011	0.106181	0.110935	0.115689	0.118859	0.122029	0.123613	0.123613	0.128368
	thresholds	0.97	0.946	0.941	0.94	0.934	0.93	0.929	0.928	0.914	0.907	0.9	0.899	0.891	0.889	0.885	0.884	0.882	0.881	0.88	0.878	0.877	0.876	0.874	0.871	0.87	0.869	0.865	0.863	0.859	0.858	0.849	0.848	0.846	0.845	0.842	0.84	0.836	0.835	0.834	0.831	0.828	0.821	0.82	0.817	0.812	0.809	0.807	0.804
Small consolidation	fpr	0	0	0.000179211	0.000179211	0.000179211	0.000179211	0.000358423	0.000358423	0.000537634	0.000537634	0.000716846	0.000716846	0.00125448	0.00125448	0.00143369	0.00143369	0.0016129	0.00197133	0.00197133	0.00232975	0.00232975	0.00250896	0.00250896	0.0030466	0.0030466	0.00340502	0.00358423	0.00394265	0.00394265	0.00394265	0.00430107	0.00430107	0.0046595	0.0046595	0.0046595	0.00501792	0.00501792	0.00519713	0.00519713	0.00519713	0.00573477	0.00573477	0.00609319	0.0062724	0.0062724	0.00645161	0.00645161	0.00663082
	tpr	0.00240964	0.0144578	0.0144578	0.0168675	0.0216867	0.0409639	0.0409639	0.0433735	0.0433735	0.0506024	0.0506024	0.053012	0.053012	0.0554217	0.0554217	0.0578313	0.060241	0.060241	0.0626506	0.0626506	0.0698795	0.0698795	0.0722892	0.0722892	0.0746988	0.0746988	0.0771084	0.0771084	0.0795181	0.0843373	0.0843373	0.0891566	0.0891566	0.0939759	0.0963855	0.0963855	0.103614	0.106024	0.110843	0.113253	0.113253	0.115663	0.115663	0.118072	0.120482	0.120482	0.122892	0.125301
	thresholds	0.944	0.876	0.871	0.86	0.85	0.79	0.782	0.78	0.776	0.748	0.747	0.743	0.734	0.732	0.727	0.726	0.723	0.699	0.695	0.692	0.685	0.684	0.683	0.669	0.663	0.661	0.66	0.655	0.654	0.653	0.648	0.644	0.639	0.635	0.634	0.633	0.623	0.621	0.62	0.617	0.612	0.61	0.606	0.604	0.603	0.599	0.593	0.59
Patchy consolidation	fpr	0	0.000174186	0.000174186	0.000348371	0.000348371	0.000696743	0.000696743	0.000870928	0.000870928	0.00139349	0.00139349	0.00156767	0.00156767	0.00226441	0.00278697	0.00278697	0.00313534	0.00313534	0.00383208	0.00383208	0.00435464	0.00435464	0.00452883	0.00452883	0.00470301	0.00505139	0.00522557	0.00574813	0.00574813	0.00592231	0.00592231	0.0060965	0.0060965	0.0060965	0.00644487	0.00661906	0.00661906	0.00679324	0.00679324	0.00714161	0.00748998	0.00801254	0.00836091	0.00870928	0.00888347	0.00923184	0.00940603	0.0097544
	tpr	0	0	0.00787402	0.00787402	0.011811	0.011811	0.015748	0.015748	0.019685	0.019685	0.0275591	0.0275591	0.0354331	0.0354331	0.0354331	0.0393701	0.0393701	0.0433071	0.0433071	0.0511811	0.0511811	0.0590551	0.0590551	0.0629921	0.0629921	0.0629921	0.0669291	0.0669291	0.0708661	0.0708661	0.0905512	0.0905512	0.0944882	0.102362	0.102362	0.102362	0.110236	0.110236	0.122047	0.129921	0.129921	0.129921	0.137795	0.137795	0.141732	0.141732	0.141732	0.141732
	thresholds	1.848	0.848	0.786	0.77	0.757	0.727	0.714	0.701	0.699	0.687	0.682	0.681	0.679	0.662	0.651	0.649	0.646	0.644	0.625	0.623	0.617	0.615	0.614	0.609	0.608	0.607	0.606	0.59	0.587	0.582	0.556	0.552	0.551	0.538	0.537	0.529	0.525	0.524	0.517	0.513	0.511	0.502	0.5	0.498	0.496	0.494	0.493	0.492
Nodule	fpr	0	0.000173974	0.000173974	0.000521921	0.000521921	0.000521921	0.000521921	0.000521921	0.000521921	0.00104384	0.00104384	0.00156576	0.00173974	0.00191371	0.00226166	0.00226166	0.0026096	0.0026096	0.0033055	0.0033055	0.00347947	0.00382742	0.00382742	0.00400139	0.00434934	0.00434934	0.00487126	0.00521921	0.00556715	0.00574113	0.00574113	0.00608907	0.00626305	0.00643702	0.00661099	0.00678497	0.00678497	0.00713292	0.00713292	0.00782881	0.00800278	0.00800278	0.00817676	0.0085247	0.00869868	0.00887265	0.0092206	0.00974252
	tpr	0.00404858	0.00404858	0.0161943	0.0161943	0.0202429	0.0283401	0.0323887	0.0404858	0.0445344	0.0445344	0.048583	0.048583	0.0526316	0.0526316	0.0526316	0.0566802	0.0566802	0.0607287	0.0607287	0.0728745	0.0769231	0.0769231	0.0809717	0.0809717	0.0850202	0.0890688	0.0890688	0.0890688	0.0890688	0.0931174	0.097166	0.097166	0.101215	0.101215	0.105263	0.105263	0.109312	0.109312	0.117409	0.117409	0.117409	0.121457	0.121457	0.121457	0.129555	0.129555	0.129555	0.129555
	thresholds	0.98	0.965	0.949	0.945	0.944	0.942	0.939	0.937	0.934	0.927	0.926	0.91	0.909	0.908	0.907	0.905	0.903	0.902	0.89	0.883	0.881	0.877	0.873	0.871	0.87	0.866	0.859	0.856	0.854	0.852	0.85	0.846	0.843	0.842	0.838	0.833	0.827	0.822	0.82	0.817	0.816	0.811	0.809	0.808	0.807	0.806	0.805	0.802
Calcification	fpr	0	0.000170853	0.000170853	0.000341705	0.000341705	0.000854263	0.000854263	0.00102512	0.00102512	0.00119597	0.00119597	0.00119597	0.00153767	0.00153767	0.00187938	0.00205023	0.00205023	0.00222108	0.00256279	0.00256279	0.0035879	0.00392961	0.00427131	0.00427131	0.00444217	0.00461302	0.00478387	0.00478387	0.00495472	0.00495472	0.00512558	0.00580899	0.00580899	0.00597984	0.00597984	0.0064924	0.0064924	0.0068341	0.0068341	0.0068341	0.00700496	0.00768836	0.00785922	0.00803007	0.00837177	0.00905519	0.00939689	0.00956774
	tpr	0.00704225	0.00704225	0.028169	0.028169	0.084507	0.084507	0.0915493	0.0915493	0.133803	0.140845	0.15493	0.169014	0.169014	0.204225	0.204225	0.211268	0.225352	0.239437	0.239437	0.246479	0.246479	0.246479	0.246479	0.253521	0.253521	0.260563	0.260563	0.28169	0.28169	0.288732	0.295775	0.295775	0.302817	0.302817	0.309859	0.309859	0.316901	0.316901	0.323944	0.338028	0.34507	0.34507	0.352113	0.352113	0.359155	0.359155	0.366197	0.366197
	thresholds	0.88	0.767	0.675	0.619	0.498	0.474	0.472	0.462	0.441	0.439	0.432	0.426	0.419	0.384	0.36	0.347	0.334	0.33	0.319	0.315	0.298	0.297	0.291	0.289	0.288	0.273	0.267	0.261	0.26	0.254	0.244	0.239	0.233	0.228	0.227	0.217	0.216	0.215	0.214	0.213	0.212	0.206	0.205	0.203	0.202	0.198	0.197	0.196
Interstitial disease	fpr	0	0.00016714	0.00100284	0.00100284	0.00133712	0.0016714	0.0025071	0.0025071	0.00401137	0.00401137	0.00467993	0.00501421	0.00518135	0.00551563	0.00635133	0.00701989	0.00718703	0.00752131	0.00768845	0.00802273	0.00835701	0.00869129	0.00919271	0.00986127	0.0100284	0.0103627	0.0103627	0.010697	0.0116998	0.0120341	0.0125355	0.0130369	0.0133712	0.0138726	0.0138726	0.0143741	0.0147083	0.0150426	0.015544	0.0158783	0.0163797	0.0170483	0.0173826	0.017884	0.0182183	0.0187197	0.019054	0.0195554
	tpr	0	0	0	0.0833333	0.0833333	0.0833333	0.0833333	0.166667	0.166667	0.25	0.25	0.25	0.25	0.25	0.25	0.25	0.25	0.25	0.25	0.25	0.25	0.25	0.25	0.25	0.25	0.25	0.333333	0.333333	0.333333	0.333333	0.333333	0.333333	0.333333	0.333333	0.416667	0.416667	0.416667	0.416667	0.416667	0.416667	0.416667	0.416667	0.416667	0.416667	0.416667	0.416667	0.416667	0.416667
	thresholds	1.663	0.663	0.54	0.539	0.478	0.466	0.419	0.401	0.303	0.29	0.271	0.268	0.263	0.254	0.232	0.223	0.22	0.215	0.21	0.206	0.196	0.192	0.184	0.181	0.179	0.178	0.176	0.173	0.163	0.162	0.151	0.15	0.149	0.144	0.143	0.138	0.137	0.135	0.133	0.129	0.126	0.123	0.121	0.12	0.118	0.117	0.116	0.112
Cavity	fpr	0	0.000166834	0.000667334	0.001001	0.00116784	0.0015015	0.00216884	0.003003	0.00367034	0.00433767	0.00550551	0.00784118	0.0115115	0.0196864	0.0540541	1
	tpr	0	0	0	0	0	0	0	0	1	1	1	1	1	1	1	1
	thresholds	1.031	0.031	0.017	0.014	0.012	0.01	0.009	0.008	0.007	0.006	0.005	0.004	0.003	0.002	0.001	0
Emphysema	fpr	0	0.000334728	0.000334728	0.000502092	0.000502092	0.00200837	0.00200837	0.00217573	0.00251046	0.00435146	0.00435146	0.00569038	0.00619247	0.0083682	0.0083682	0.00987448	0.0102092	0.0103766	0.0103766	0.0107113	0.0113808	0.0117155	0.0118828	0.0118828	0.0125523	0.0130544	0.0133891	0.0137238	0.0143933	0.0148954	0.0158996	0.0162343	0.016569	0.0169038	0.0174059	0.0175732	0.0180753	0.0182427	0.0182427	0.01841	0.01841	0.0189121	0.0194142	0.019749	0.0200837	0.020251	0.0207531	0.0210879
	tpr	0.05	0.05	0.1	0.1	0.15	0.15	0.2	0.2	0.2	0.2	0.25	0.25	0.25	0.25	0.3	0.3	0.3	0.3	0.35	0.35	0.35	0.35	0.35	0.4	0.4	0.4	0.4	0.4	0.4	0.4	0.4	0.4	0.4	0.4	0.4	0.4	0.4	0.4	0.45	0.45	0.5	0.5	0.5	0.5	0.5	0.5	0.5	0.5
	thresholds	0.963	0.897	0.87	0.869	0.784	0.549	0.541	0.54	0.538	0.451	0.448	0.37	0.365	0.317	0.316	0.278	0.277	0.275	0.273	0.27	0.258	0.256	0.255	0.248	0.242	0.233	0.232	0.226	0.225	0.224	0.211	0.209	0.206	0.205	0.204	0.202	0.2	0.198	0.196	0.195	0.193	0.188	0.187	0.18	0.175	0.173	0.171	0.17
Thickened bronchovascular markings	fpr	0	0.000512033	0.00238949	0.00716846	0.0172384	0.0281618	0.0385731	0.052398	0.0641748	0.0759515	0.0880696	0.0998464	0.11077	0.119986	0.127838	0.138078	0.149172	0.15873	0.170166	0.179041	0.187916	0.198157	0.20652	0.212664	0.221027	0.22666	0.232634	0.239802	0.247824	0.254992	0.261478	0.269671	0.275644	0.280594	0.285032	0.289128	0.293565	0.299368	0.303635	0.30739	0.312169	0.317802	0.322751	0.325994	0.330944	0.334187	0.336747	0.340843
	tpr	0	0	0.0294118	0.0661765	0.0955882	0.147059	0.191176	0.227941	0.242647	0.264706	0.308824	0.316176	0.338235	0.360294	0.367647	0.382353	0.389706	0.426471	0.426471	0.441176	0.448529	0.463235	0.463235	0.470588	0.470588	0.477941	0.485294	0.485294	0.492647	0.492647	0.507353	0.522059	0.522059	0.536765	0.566176	0.566176	0.566176	0.566176	0.566176	0.566176	0.573529	0.573529	0.573529	0.573529	0.573529	0.580882	0.580882	0.580882
	thresholds	1.998	0.998	0.997	0.996	0.995	0.994	0.993	0.992	0.991	0.99	0.989	0.988	0.987	0.986	0.985	0.984	0.983	0.982	0.981	0.98	0.979	0.978	0.977	0.976	0.975	0.974	0.973	0.972	0.971	0.97	0.969	0.968	0.967	0.966	0.965	0.964	0.963	0.962	0.961	0.96	0.959	0.958	0.957	0.956	0.955	0.954	0.953	0.952
Cardiomegaly	fpr	0	0	0.00017618	0.00017618	0.00017618	0.00017618	0.00017618	0.000352361	0.000352361	0.000528541	0.000528541	0.000528541	0.000528541	0.000528541	0.000528541	0.000880902	0.000880902	0.00123326	0.00123326	0.00123326	0.00123326	0.00140944	0.00140944	0.00158562	0.00158562	0.0017618	0.0017618	0.00193798	0.00193798	0.00211416	0.00211416	0.00211416	0.00211416	0.00229035	0.00229035	0.00229035	0.00334743	0.00334743	0.00352361	0.00369979	0.00369979	0.00369979	0.00369979	0.00387597	0.00387597	0.00405215	0.00405215	0.00405215
	tpr	0.0031348	0.00626959	0.00940439	0.0219436	0.031348	0.0376176	0.0470219	0.0532915	0.0626959	0.0626959	0.0689655	0.0752351	0.0815047	0.0877743	0.100313	0.100313	0.125392	0.128527	0.131661	0.137931	0.144201	0.144201	0.147335	0.147335	0.153605	0.153605	0.159875	0.159875	0.172414	0.172414	0.181818	0.194357	0.197492	0.203762	0.219436	0.225705	0.225705	0.22884	0.22884	0.231975	0.23511	0.241379	0.253918	0.253918	0.257053	0.257053	0.263323	0.269592
	thresholds	1	0.999	0.998	0.997	0.992	0.99	0.983	0.982	0.971	0.969	0.967	0.966	0.959	0.956	0.951	0.949	0.936	0.934	0.931	0.93	0.926	0.921	0.919	0.915	0.914	0.913	0.912	0.911	0.901	0.892	0.883	0.882	0.881	0.879	0.865	0.863	0.854	0.853	0.852	0.851	0.85	0.846	0.841	0.84	0.839	0.837	0.833	0.831
Abnormal aorta	fpr	0	0	0	0	0	0	0.000222519	0.000222519	0.000222519	0.000222519	0.000445038	0.000445038	0.000445038	0.000445038	0.000445038	0.000445038	0.000445038	0.000445038	0.000445038	0.000445038	0.000445038	0.000445038	0.000445038	0.000445038	0.000445038	0.000445038	0.000445038	0.000890076	0.00133511	0.00133511	0.00133511	0.00133511	0.00155763	0.00155763	0.00155763	0.00155763	0.00155763	0.00155763	0.00155763	0.00155763	0.00155763	0.00200267	0.00222519	0.00222519	0.00244771	0.00244771	0.00267023	0.00267023
	tpr	0.000666223	0.00133245	0.00266489	0.00399734	0.00532978	0.00732845	0.00866089	0.00932712	0.0106596	0.0146569	0.0159893	0.0199867	0.0206529	0.0219853	0.0226516	0.0246502	0.0266489	0.0293138	0.02998	0.0319787	0.0326449	0.0353098	0.035976	0.0379747	0.0393071	0.0413058	0.041972	0.0446369	0.0466356	0.047968	0.0506329	0.0519654	0.053964	0.0566289	0.0579614	0.0586276	0.0612925	0.0619587	0.0632911	0.0652898	0.0666223	0.0666223	0.0686209	0.0692871	0.0699534	0.071952	0.0726183	0.0746169
	thresholds	0.99	0.986	0.983	0.979	0.978	0.977	0.976	0.974	0.973	0.971	0.97	0.966	0.965	0.964	0.963	0.962	0.958	0.956	0.955	0.954	0.952	0.948	0.947	0.945	0.944	0.943	0.94	0.938	0.937	0.934	0.933	0.93	0.928	0.927	0.926	0.925	0.924	0.922	0.921	0.917	0.916	0.914	0.913	0.912	0.91	0.907	0.906	0.904
Aortic unfolding	fpr	0	0.000168067	0.000168067	0.000840336	0.000840336	0.00134454	0.00134454	0.00184874	0.00201681	0.00252101	0.00285714	0.00302521	0.00302521	0.00554622	0.00554622	0.00773109	0.00789916	0.00806723	0.00840336	0.00857143	0.00890756	0.0092437	0.00991597	0.00991597	0.0105882	0.0109244	0.0117647	0.0121008	0.0122689	0.0122689	0.012605	0.0132773	0.0134454	0.0139496	0.0142857	0.0154622	0.0157983	0.0159664	0.0163025	0.0171429	0.017479	0.0176471	0.0179832	0.0186555	0.0188235	0.0191597	0.0193277	0.02
	tpr	0	0	0.0222222	0.0222222	0.0444444	0.0444444	0.0666667	0.0666667	0.0888889	0.0888889	0.0888889	0.0888889	0.133333	0.133333	0.155556	0.155556	0.177778	0.177778	0.177778	0.177778	0.177778	0.177778	0.177778	0.2	0.2	0.2	0.2	0.2	0.2	0.222222	0.222222	0.222222	0.244444	0.244444	0.244444	0.244444	0.288889	0.288889	0.288889	0.288889	0.288889	0.288889	0.288889	0.288889	0.288889	0.288889	0.288889	0.288889
	thresholds	1.877	0.877	0.675	0.528	0.525	0.496	0.47	0.449	0.446	0.428	0.427	0.42	0.394	0.324	0.318	0.287	0.277	0.276	0.275	0.271	0.262	0.255	0.245	0.244	0.237	0.235	0.222	0.22	0.216	0.212	0.208	0.206	0.204	0.203	0.202	0.186	0.184	0.183	0.181	0.169	0.168	0.167	0.166	0.165	0.164	0.163	0.162	0.161
Aortic arteriosclerosis	fpr	0	0	0	0	0.000220751	0.000220751	0.000220751	0.000220751	0.000220751	0.000220751	0.000441501	0.000441501	0.000441501	0.000441501	0.000441501	0.000441501	0.000441501	0.000441501	0.000441501	0.000441501	0.000662252	0.000883002	0.000883002	0.000883002	0.00110375	0.00110375	0.00110375	0.00110375	0.00110375	0.0013245	0.0013245	0.0013245	0.0013245	0.0013245	0.0013245	0.00154525	0.00154525	0.00154525	0.00154525	0.00198676	0.00198676	0.00220751	0.00220751	0.00264901	0.00264901	0.00264901	0.00264901	0.00264901
	tpr	0.000682594	0.00341297	0.00614334	0.00750853	0.00819113	0.00955631	0.0122867	0.0143345	0.0150171	0.0163823	0.0177474	0.0191126	0.0204778	0.0211604	0.0225256	0.0286689	0.0307167	0.0320819	0.0341297	0.0382253	0.0395904	0.0423208	0.043686	0.0450512	0.0477816	0.0491468	0.0505119	0.0518771	0.0559727	0.0559727	0.0566553	0.0580205	0.0587031	0.0607509	0.062116	0.062116	0.0634812	0.0641638	0.065529	0.0662116	0.0675768	0.068942	0.0703072	0.0709898	0.0723549	0.0744027	0.0764505	0.0771331
	thresholds	0.99	0.98	0.978	0.976	0.975	0.974	0.973	0.972	0.971	0.97	0.969	0.967	0.966	0.964	0.963	0.958	0.954	0.953	0.951	0.945	0.944	0.943	0.942	0.94	0.939	0.936	0.935	0.933	0.929	0.928	0.927	0.926	0.925	0.923	0.92	0.919	0.917	0.916	0.915	0.914	0.913	0.912	0.911	0.91	0.909	0.906	0.903	0.902
Abnormal pleura	fpr	0	0	0.000170853	0.000170853	0.000170853	0.000341705	0.000341705	0.000512558	0.000512558	0.000854263	0.000854263	0.00102512	0.00119597	0.00136682	0.00136682	0.00153767	0.00170853	0.00170853	0.00187938	0.00239194	0.00290449	0.00307535	0.00341705	0.00341705	0.0035879	0.00392961	0.00597984	0.00615069	0.00615069	0.00666325	0.00700496	0.00717581	0.00734666	0.00768836	0.00785922	0.00820092	0.00837177	0.00871348	0.0097386	0.010422	0.0109346	0.0111054	0.0112763	0.011618	0.0117888	0.0121305	0.0123014	0.0129848
	tpr	0.00704225	0.0211268	0.0211268	0.0352113	0.0422535	0.0492958	0.056338	0.056338	0.0633803	0.0633803	0.0704225	0.0704225	0.0774648	0.0774648	0.084507	0.084507	0.0915493	0.0985915	0.105634	0.105634	0.105634	0.112676	0.112676	0.119718	0.126761	0.126761	0.126761	0.133803	0.140845	0.140845	0.140845	0.140845	0.15493	0.15493	0.161972	0.169014	0.176056	0.176056	0.176056	0.176056	0.183099	0.183099	0.190141	0.204225	0.204225	0.204225	0.211268	0.21831
	thresholds	0.999	0.995	0.993	0.989	0.988	0.987	0.985	0.984	0.983	0.979	0.978	0.976	0.975	0.974	0.973	0.971	0.97	0.969	0.968	0.967	0.963	0.962	0.956	0.955	0.954	0.952	0.944	0.943	0.942	0.939	0.937	0.936	0.935	0.933	0.931	0.93	0.928	0.927	0.926	0.921	0.919	0.918	0.916	0.915	0.914	0.913	0.912	0.911
Pleural thickening	fpr	0	0.000170648	0.000170648	0.000341297	0.000341297	0.000682594	0.000682594	0.000853242	0.000853242	0.00102389	0.00102389	0.00136519	0.00170648	0.00187713	0.00204778	0.00273038	0.00290102	0.00290102	0.00324232	0.00324232	0.00341297	0.00341297	0.00392492	0.00409556	0.00460751	0.0049488	0.00546075	0.0056314	0.0059727	0.00614334	0.00614334	0.00648464	0.00665529	0.00665529	0.00699659	0.00733788	0.00750853	0.00784983	0.00802048	0.00836178	0.00938567	0.00938567	0.00989761	0.0102389	0.0105802	0.0110922	0.0114334	0.0119454
	tpr	0.00740741	0.00740741	0.0148148	0.0148148	0.0444444	0.0444444	0.0518519	0.0518519	0.0666667	0.0666667	0.0740741	0.0814815	0.0814815	0.0814815	0.0888889	0.103704	0.103704	0.111111	0.111111	0.118519	0.118519	0.125926	0.125926	0.125926	0.125926	0.125926	0.125926	0.125926	0.125926	0.125926	0.133333	0.140741	0.140741	0.148148	0.148148	0.148148	0.148148	0.148148	0.148148	0.155556	0.155556	0.162963	0.162963	0.177778	0.177778	0.177778	0.177778	0.185185
	thresholds	0.998	0.997	0.995	0.992	0.986	0.983	0.981	0.978	0.975	0.974	0.973	0.972	0.969	0.967	0.966	0.963	0.962	0.96	0.957	0.954	0.953	0.949	0.947	0.946	0.944	0.943	0.942	0.941	0.939	0.938	0.937	0.936	0.934	0.932	0.929	0.927	0.926	0.925	0.924	0.922	0.92	0.919	0.918	0.914	0.912	0.911	0.91	0.909
Pleural adhesion	fpr	0	0.000167364	0.00167364	0.00200837	0.00518828	0.00552301	0.00569038	0.00602511	0.00686192	0.00719665	0.00736402	0.00769874	0.00786611	0.00786611	0.00853557	0.00853557	0.00887029	0.0105439	0.0112134	0.0118828	0.0120502	0.0127197	0.012887	0.0138912	0.0142259	0.0145607	0.014728	0.0150628	0.0155649	0.016569	0.0169038	0.0170711	0.0172385	0.0175732	0.0182427	0.0187448	0.0192469	0.0199163	0.0200837	0.0204184	0.0209205	0.0212552	0.0214226	0.0217573	0.0222594	0.0224268	0.0227615	0.0232636
	tpr	0	0	0	0	0	0	0	0	0	0	0	0	0	0.05	0.05	0.1	0.1	0.1	0.1	0.1	0.1	0.1	0.1	0.1	0.15	0.15	0.2	0.2	0.2	0.2	0.2	0.2	0.25	0.25	0.3	0.3	0.3	0.3	0.3	0.35	0.35	0.35	0.35	0.35	0.35	0.35	0.35	0.35
	thresholds	1.791	0.791	0.599	0.598	0.477	0.473	0.467	0.464	0.458	0.457	0.456	0.452	0.451	0.45	0.439	0.438	0.433	0.421	0.409	0.406	0.405	0.402	0.4	0.396	0.395	0.392	0.391	0.39	0.389	0.387	0.383	0.381	0.379	0.378	0.377	0.373	0.372	0.371	0.37	0.368	0.365	0.364	0.362	0.36	0.359	0.358	0.357	0.354
Pleural calcification	fpr	0	0.000668338	0.000668338	0.00183793	0.0021721	0.0021721	0.00233918	0.00233918	0.00401003	0.00434419	0.00467836	0.00484545	0.00551378	0.00584795	0.00601504	0.00618212	0.00685046	0.00718463	0.00768588	0.00802005	0.00969089	0.0100251	0.0111947	0.0113617	0.0123642	0.0128655	0.0135338	0.0137009	0.0140351	0.0153718	0.0157059	0.0167084	0.0170426	0.017878	0.0183793	0.0185464	0.0190476	0.0193818	0.019716	0.019883	0.0202172	0.0203843	0.0210526	0.0215539	0.0222222	0.0223893	0.0228906	0.0230576
	tpr	0.1	0.1	0.2	0.2	0.2	0.3	0.3	0.4	0.4	0.4	0.4	0.5	0.5	0.5	0.5	0.6	0.6	0.6	0.6	0.6	0.6	0.6	0.6	0.7	0.7	0.7	0.7	0.7	0.7	0.7	0.7	0.7	0.7	0.7	0.7	0.7	0.7	0.7	0.8	0.8	0.8	0.8	0.8	0.8	0.8	0.8	0.8	0.8
	thresholds	0.997	0.934	0.856	0.671	0.655	0.594	0.589	0.566	0.376	0.375	0.358	0.352	0.277	0.263	0.258	0.25	0.237	0.235	0.227	0.225	0.2	0.199	0.179	0.175	0.146	0.137	0.132	0.129	0.127	0.109	0.102	0.093	0.092	0.085	0.084	0.083	0.081	0.076	0.075	0.074	0.073	0.072	0.069	0.068	0.066	0.064	0.063	0.062
Scoliosis	fpr	0	0.000167504	0.000502513	0.000502513	0.000670017	0.000670017	0.000837521	0.000837521	0.00167504	0.00167504	0.00268007	0.00268007	0.00485762	0.00485762	0.00536013	0.00536013	0.00603015	0.00603015	0.00670017	0.00670017	0.00720268	0.0078727	0.0082077	0.0107203	0.0110553	0.0117253	0.0120603	0.0122278	0.0125628	0.0130653	0.0134003	0.0135678	0.0139028	0.0139028	0.0154104	0.0157454	0.0164154	0.0165829	0.0167504	0.0170854	0.0175879	0.0179229	0.018593	0.0197655	0.0201005	0.0207705	0.0211055	0.021273
	tpr	0	0	0	0.04	0.04	0.08	0.08	0.16	0.16	0.2	0.2	0.24	0.24	0.28	0.28	0.44	0.44	0.48	0.48	0.52	0.52	0.52	0.52	0.52	0.52	0.52	0.52	0.52	0.52	0.52	0.52	0.52	0.52	0.56	0.56	0.56	0.56	0.6	0.6	0.6	0.6	0.6	0.6	0.6	0.6	0.6	0.64	0.64
	thresholds	1.997	0.997	0.992	0.99	0.986	0.951	0.949	0.921	0.833	0.819	0.671	0.634	0.506	0.498	0.454	0.435	0.41	0.405	0.357	0.343	0.34	0.32	0.317	0.261	0.257	0.233	0.232	0.229	0.226	0.209	0.205	0.202	0.198	0.196	0.17	0.169	0.162	0.161	0.159	0.158	0.155	0.148	0.143	0.132	0.131	0.122	0.121	0.12
Mass	fpr	0	0.000167532	0.000335064	0.000335064	0.000670129	0.000670129	0.000837661	0.000837661	0.00100519	0.00100519	0.00134026	0.00134026	0.00234545	0.00234545	0.00335065	0.00402077	0.00536103	0.0056961	0.00603116	0.00670129	0.00686882	0.00737142	0.00770648	0.00804155	0.00854414	0.0098844	0.0107221	0.0110571	0.0117273	0.0129	0.013235	0.0142402	0.0147428	0.015748	0.0167532	0.0184285	0.0189311	0.0201039	0.0216117	0.0239571	0.0293181	0.0326688	0.0368571	0.0402077	0.0445636	0.0531077	0.0629921	0.0857765
	tpr	0	0	0	0.115385	0.115385	0.269231	0.269231	0.307692	0.307692	0.384615	0.384615	0.538462	0.538462	0.576923	0.576923	0.576923	0.576923	0.576923	0.576923	0.576923	0.576923	0.576923	0.576923	0.576923	0.576923	0.576923	0.576923	0.615385	0.653846	0.653846	0.692308	0.692308	0.730769	0.730769	0.730769	0.769231	0.807692	0.846154	0.846154	0.846154	0.846154	0.846154	0.846154	0.846154	0.884615	0.884615	0.923077	1
	thresholds	1.865	0.865	0.816	0.567	0.441	0.368	0.357	0.353	0.311	0.257	0.178	0.145	0.096	0.093	0.066	0.059	0.043	0.042	0.04	0.038	0.036	0.035	0.033	0.032	0.031	0.027	0.026	0.025	0.024	0.023	0.022	0.021	0.02	0.018	0.017	0.016	0.015	0.014	0.013	0.011	0.009	0.008	0.007	0.006	0.005	0.004	0.003	0.002
Pleural effusion	fpr	0	0.000174886	0.000174886	0.000349773	0.000349773	0.000524659	0.000524659	0.000699545	0.000699545	0.000699545	0.000699545	0.000874432	0.000874432	0.00104932	0.00104932	0.00139909	0.00139909	0.00174886	0.00174886	0.00192375	0.00192375	0.00209864	0.00209864	0.00227352	0.00227352	0.00227352	0.00227352	0.00244841	0.00244841	0.00244841	0.00244841	0.00262329	0.00279818	0.00297307	0.00297307	0.00314795	0.00314795	0.00314795	0.00332284	0.00332284	0.00349773	0.00349773	0.00367261	0.0038475	0.0038475	0.00419727	0.00419727	0.00419727
	tpr	0	0	0.00722022	0.00722022	0.0144404	0.0144404	0.0216607	0.0216607	0.0252708	0.032491	0.0469314	0.0469314	0.0541516	0.0541516	0.0613718	0.0613718	0.0902527	0.0902527	0.104693	0.104693	0.122744	0.122744	0.133574	0.133574	0.148014	0.155235	0.158845	0.162455	0.169675	0.180505	0.205776	0.205776	0.209386	0.209386	0.216606	0.216606	0.238267	0.245487	0.245487	0.249097	0.249097	0.263538	0.267148	0.267148	0.270758	0.270758	0.281588	0.288809
	thresholds	1.99	0.99	0.985	0.984	0.978	0.971	0.966	0.953	0.952	0.948	0.93	0.924	0.92	0.911	0.901	0.894	0.851	0.849	0.839	0.836	0.826	0.823	0.803	0.797	0.784	0.78	0.776	0.775	0.771	0.765	0.739	0.731	0.729	0.725	0.718	0.716	0.673	0.672	0.669	0.666	0.664	0.654	0.65	0.646	0.645	0.629	0.618	0.617
Pacemaker implant	fpr	0	0	0	0	0	0	0	0.000670691	0.00117371	0.00167673	0.00201207	0.00234742	0.00268276	0.00301811	0.00335345	0.00402414	0.00469484	0.00503018	0.00570087	0.00586855	0.00687458	0.00855131	0.00972502	0.0124078	0.0155936	0.0217975	0.0345406	0.0905433	1
	tpr	0.548387	0.645161	0.709677	0.806452	0.83871	0.903226	1	1	1	1	1	1	1	1	1	1	1	1	1	1	1	1	1	1	1	1	1	1	1
	thresholds	1	0.999	0.998	0.997	0.996	0.994	0.958	0.129	0.051	0.038	0.034	0.029	0.028	0.025	0.023	0.016	0.014	0.012	0.011	0.01	0.009	0.007	0.006	0.005	0.004	0.003	0.002	0.001	0
Pneumothorax	fpr	0	0	0.000171468	0.000171468	0.000171468	0.000685871	0.000685871	0.000857339	0.000857339	0.00102881	0.00102881	0.00120027	0.00120027	0.00154321	0.00154321	0.00171468	0.00171468	0.00188615	0.00188615	0.00205761	0.00205761	0.00222908	0.00222908	0.00257202	0.00257202	0.00257202	0.00274348	0.00291495	0.00325789	0.00325789	0.00360082	0.00360082	0.00394376	0.00394376	0.00411523	0.00411523	0.00428669	0.00445816	0.00445816	0.0048011	0.0048011	0.0053155	0.0053155	0.00617284	0.00617284	0.00651577	0.00651577	0.00685871
	tpr	0.00613497	0.116564	0.116564	0.128834	0.134969	0.134969	0.141104	0.141104	0.159509	0.165644	0.177914	0.177914	0.196319	0.196319	0.202454	0.202454	0.220859	0.220859	0.245399	0.245399	0.263804	0.263804	0.269939	0.269939	0.282209	0.288344	0.294479	0.294479	0.294479	0.300613	0.300613	0.306748	0.306748	0.331288	0.331288	0.337423	0.337423	0.343558	0.361963	0.361963	0.374233	0.374233	0.386503	0.386503	0.398773	0.398773	0.411043	0.411043
	thresholds	0.998	0.852	0.846	0.845	0.836	0.81	0.801	0.795	0.726	0.712	0.662	0.65	0.613	0.607	0.604	0.6	0.574	0.571	0.548	0.532	0.514	0.511	0.508	0.499	0.497	0.491	0.49	0.482	0.473	0.459	0.452	0.442	0.43	0.389	0.381	0.372	0.37	0.366	0.343	0.338	0.33	0.323	0.304	0.285	0.282	0.275	0.27	0.258
PICC implant	fpr	0	0	0.000363702	0.000363702	0.000545554	0.000545554	0.000727405	0.000727405	0.000909256	0.000909256	0.00145481	0.00145481	0.00163666	0.00163666	0.00181851	0.00181851	0.00218221	0.00218221	0.00254592	0.00272777	0.00309147	0.00381888	0.00454628	0.00472813	0.00509184	0.00509184	0.00527369	0.00527369	0.00581924	0.00600109	0.00636479	0.0067285	0.0070922	0.0070922	0.00727405	0.0074559	0.0074559	0.0078196	0.00818331	0.00836516	0.00854701	0.00872886	0.00872886	0.00909256	0.00927441	0.00945627	0.00981997	0.0103655
	tpr	0.00201613	0.00806452	0.00806452	0.0100806	0.0100806	0.0120968	0.0120968	0.0141129	0.0141129	0.016129	0.016129	0.0181452	0.0181452	0.0201613	0.0201613	0.0241935	0.0241935	0.0262097	0.0262097	0.0262097	0.0262097	0.0262097	0.0262097	0.0262097	0.0262097	0.0282258	0.0282258	0.0302419	0.0302419	0.0322581	0.0322581	0.0322581	0.0322581	0.0362903	0.0383065	0.0383065	0.0443548	0.0443548	0.0443548	0.0443548	0.046371	0.046371	0.0483871	0.0483871	0.0504032	0.0504032	0.0504032	0.0504032
	thresholds	0.451	0.365	0.337	0.301	0.297	0.296	0.282	0.281	0.274	0.272	0.249	0.247	0.246	0.243	0.241	0.235	0.228	0.226	0.225	0.223	0.219	0.206	0.2	0.198	0.192	0.189	0.18	0.179	0.178	0.176	0.169	0.163	0.161	0.158	0.157	0.155	0.149	0.142	0.138	0.137	0.136	0.135	0.131	0.13	0.128	0.125	0.122	0.121
[truncated: 781 more columns]
