# Supplementary material for: Development and multicenter validation of chest X-ray radiography interpretations based on natural language processing
Source: Commun Med (Lond). 2021 Oct 28;1:43. doi: 10.1038/s43856-021-00043-x (PMC9053275; doi:10.1038/s43856-021-00043-x)
Supplement: Supplementary file 5 — Supplementary Data 4 [file 43856_2021_43_MOESM5_ESM.xlsx]

## Sheet: Sheet1
0.873 (0.815-0.926)	0.873	0.873		0.873 (0.815-0.926)	0.916 (0.881-0.941)
0.741 (0.650-0.834)	0.741	0.741		0.741 (0.650-0.834)	0.923 (0.893-0.947)
0.896 (0.796-0.966)	0.896	0.796		0.896 (0.796-0.966)	0.972 (0.950-0.985)
0.698 (0.619-0.771)	0.698	0.698		0.698 (0.619-0.771)	0.672 (0.624-0.720)
0.737 (0.669-0.81)	0.737	0.737		0.737 (0.669-0.81)	0.903 (0.870-0.931)
1.000 (0.991-1.000)	1.000	1		1.000 (0.991-1.000)	1.000 (0.990-1.000)
0.914 (0.865-0.951)	0.914	0.814		0.914 (0.865-0.951)	0.927 (0.897-0.950)
NA	NA			NA	NA
0.922 (0.876-0.96)	0.922	0.822		0.922 (0.876-0.96)	0.970 (0.948-0.983)
0.984 (0.965-0.997)	0.984	0.954		0.984 (0.965-0.997)	0.977 ()0.957-0.989
NA	NA			NA	NA
0.814 (0.741-0.876)	0.814	0.814		0.814 (0.741-0.876)	0.811 (0.770-0.850)
0.959 (0.943-0.973)	0.959	0.959		0.959 (0.943-0.973)	0.906 (0.873-0.933)
0.845 (0.812-0.874)	0.845	0.845		0.845 (0.812-0.874)	0.753 (0.708-0.797)
0.794 (0.730-0.854)	0.794	0.794		0.794 (0.730-0.854)	0.903 (0.870-0.930)
0.828 (0.794-0.859)	0.828	0.828		0.828 (0.794-0.859)	0.722 (0.676-0.768)
NA	NA			NA	NA
0.961 (0.936-0.985)	0.961	0.961		0.961 (0.936-0.985)	0.941 (0.913-0.962)
0.771 (0.732-0.81)	0.771	0.771		0.771 (0.732-0.81)	0.718 (0.672-0.764)
0.770 (0.732-0.809)	0.770	0.77		0.770 (0.732-0.809)	0.715 (0.669-0.761)
0.777 (0.661-0.889)	0.777	0.777		0.777 (0.661-0.889)	0.974 (0.953-0.986)
0.709 (0.609-0.822)	0.709	0.709		0.709 (0.609-0.822)	0.944 (0.917-0.964)
0.739 (0.696-0.78)	0.739	0.739		0.739 (0.696-0.78)	0.592 (0.543-0.644)
NA	NA			NA	NA
1.000 (1.000)	1.000	1		1.000 (1.000)	1.000 (0.990-1.000)
	#DIV/0!	0.828667
		0.0945655

## Sheet: Sheet2
Number and percentage of concordant labels between the convolutional neural nertwork (CNN) and expert consensus reading in the three test cohorts
Number of concordant labels	Symptomatic patients from Hospital-2	Asymptomatic screening examinees from Hospital-2	Symptomatic patients from community clinics
25	0.348	0.474	0.314
24	0.187	0.214	0.263
23	0.175	0.172	0.194
22	0.147	0.093	0.136
21	0.071	0.03	0.056
20	0.031	0.011	0.021
19	0.015	0.006	0.011
18	0.012		0.005
17	0.014
Total	1	1	1
