# Supplementary material for: Development and multicenter validation of chest X-ray radiography interpretations based on natural language processing
Source: Commun Med (Lond). 2021 Oct 28;1:43. doi: 10.1038/s43856-021-00043-x (PMC9053275; doi:10.1038/s43856-021-00043-x)
Supplement: Supplementary file 6 — Supplementary Data 5 [file 43856_2021_43_MOESM6_ESM.xlsx]

## Sheet: Sheet1
Classification performance between the convolutional neural network (CNN) and local radiologists in the symptomatic patients from Hospital-2 (n=5,996)
Location	Abnormal sign label	Consensus reading		CNN						Local radiologists					p
		Positive, n (%)		AUC	Accuracy	Sensitivity	Specificity	F1-score		AUC	Accuracy	Sensitivity	Specificity	F1-score
Lung parenchyma
	Consolidation	582 (9.7%)		0.900 (0.849-0.943)	0.935 (0.908-0.955)	0.619 (0.573-0.663)	0.969 (0.948-0.982)	0.745		0.906 (0.843-0.969)	0.927 (0.899-0.948)	0.756 (0.712-0.795)	0.948 (0.922-0.965)	0.833	0.324
	Small consolidation	138 (2.3%)		0.756 (0.632-0.869)	0.833 (0.795-0.865)	0.600 (0.553-0.645)	0.838 (0.801-0.870)	0.698		0.893 (0.867-0.919)	0.917 (0.887-0.939)	0.200 (0.164-0.239)	0.936 (0.909-0.956)	0.328	0.002
	Patchy consolidation	306 (5.1%)		0.904 (0.850-0.953)	0.954 (0.930-0.970)	0.545 (0.498-0.592)	0.976 (0.956-0.986)	0.694		0.890 (0.807-0.973)	0.961 (0.938-0.976)	0.714 (0.668-0.754)	0.975 (0.954-0.985)	0.819	0.531
	Nodule	294 (4.9%)		0.698 (0.581-0.806)	0.930 (0.903-0.951)	0.333 (0.291-0.379)	0.961 (0.938-0.976)	0.49		0.846 (0.812-0.880）	0.935 (0.908-0.955)	0.429 (0.383-0.477)	0.964 (0.942-0.978)	0.588	<0.001
	Calcification	528 (8.8%)		0.721 (0.643-0.801)	0.858 (0.823-0.888)	0.447 (0.401-0.494)	0.898 (0.866-0.923)	0.588		0.882 (0.859-0.905)	0.938 (0.911-0.957)	0.324 (0.282-0.371)	0.997 (0.987-0.999)	0.482	<0.001
	Mass	14 (0.23%)		0.977 (0.965-0.988)	0.974 (0.955-0.986)	1.000 (0.991-1.000)	0.974 (0.955-0.986)	0.987		0.962 (0.947-0.977)	0.997 (0.987-1.000)	1.000 (0.991-1.000)	1.000 (0.991-1.000)	0.998	0.178
	Interstitial disease	84 (1.4%)		0.949 (0.904-0.984)	0.991 (0.976-0.996)	0.333 (0.291-0.379)	1.000 (0.991-1.000)	0.498		0.942 (0.919-0.965)	0.987 (0.971-0.994)	0.333 (0.291-0.380)	0.997 (0.987-1.000)	0.498	0.801
	Cavity	168 (2.8%)		0.920 (0.910-0.930)	0.931 (0.862-1.000)	0.679 (0.637-0.721)	0.933 (0.891-0.975)	0.785		0.910 (0.828-0.992)	0.927 (0.873-0.981)	0.731 (0.665-0.797)	0.950 (0.932-0.968)	0.817	0.921
	Hilar adenopathy	222 (3.7%)		0.898 (0.802-0.977)	0.961 (0.938-0.975)	0.563 (0.516-0.608)	0.976 (0.957-0.987)	0.71		0.923 (0.901-0.945)	0.953 (0.929-0.969)	0.563 (0.516-0.608)	0.995 (0.983-0.999)	0.708	0.69
	Emphysema	167 (2.8%)		0.972 (0.946-0.991)	0.974 (0.955-0.986)	0.833 (0.795-0.865)	0.979 (0.960-0.989)	0.898		0.963 (0.933-0.993)	0.971 (0.951-0.983)	0.167 (0.134-0.204)	0.997 (0.987-1.000)	0.285	0.934
	Pulmonary edema	216 (3.6%)		0.839 (0.794-0.884)	0.932 (0.875-0.989)	0.844 (0.764-0.924)	0.901 (0.891-0.911)	0.886		0.859 (0.840-0.914)	0.938 (0.933-0.943)	0.890 (0.864-0.916)	0.913 (0.879-0.947)	0.913	0.877
	Thickened bronchovascular markings	234 (3.9%)		0.746 (0.636-0.834)	0.882 (0.848-0.909)	0.353 (0.309-0.399)	0.903 (0.872-0.928)	0.504		0.933 (0.880-0.986)	0.958 (0.935-0.974)	0.133 (0.104-0.168)	0.992 (0.979-0.998)	0.234	0.098
Mediastinum
	Cardiomegaly	1211 (20.2%)		0.951 (0.933-0.968)	0.882 (0.848-0.909)	0.897 (0.864-0.922)	0.878 (0.844-0.905)	0.889		0.962 (0.942-0.982)	0.855 (0.818-0.885)	0.243 (0.201-0.287)	0.990 (0.976-0.996)	0.378	0.957
	Abnormal aorta	2686 (44.8%)		0.929 (0.907-0.948)	0.856 (0.820-0.886)	0.953 (0.929-0.970)	0.777 (0.736-0.814)	0.902		0.948 (0.901-0.995)	0.852 (0.815-0.882)	0.677 (0.632-0.721)	0.979 (0.960-0.989)	0.754	0.901
	Aortic unfolding	42 (0.70%)		0.948 (0.918-0.977)	0.977 (0.958-0.987)	0.333 (0.291-0.379)	0.981 (0.964-0.990)	0.497		0.921 (0.899-0.943)	0.971 (0.951-0.983)	0.333 (0.291-0.379)	0.979 (0.960-0.989)	0.496	0.787
	Aortic arteriosclerosis	2674 (44.6%)		0.928 (0.906-0.946)	0.856 (0.820-0.886)	0.938 (0.911-0.957)	0.791 (0.750-0.826)	0.895		0.953 (924-0.982)	0.849 (0.813-0.880)	0.650 (0.603-0.693)	0.991 (0.976-0.996)	0.736	0.643
Pleura
	Pneumothorax	306 (5.1%)		0.963 (0.925-0.991)	0.970 (0.949-0.982)	0.864 (0.828-0.893)	0.976 (0.956-0.986)	0.914		0.935 (0.932-0.38)	0.984 (0.968-0.993)	0.955 (0.931-0.971)	0.986 (0.968-0.994)	0.969	0.59
	Pleural effusion	486 (8.1%)		0.988 (0.980-0.994)	0.970 (0.949-0.982)	0.800 (0.760-0.835)	0.985 (0.968-0.993)	0.877		0.961 (0.919-0.999)	0.945 (0.920-0.963)	0.600 (0.552-0.645)	0.980 (0.963-0.990)	0.734	0.791
	Abnormal pleura	1379 (23.0%)		0.796 (0.755-0.838)	0.766 (0.724-0.803)	0.697 (0.652-0.738)	0.786 (0.745-0.822)	0.73		0.916 (0.885-0.947)	0.784 (0.743-0.820)	0.470 (0.450-0.480)	0.990 (0.976-0.996)	0.588	0.101
	Pleural thickening	1349 (22.5%)		0.792 (0.750-0.834)	0.768 (0.726-0.805)	0.687 (0.642-0.729)	0.792 (0.752-0.828)	0.725		0.893 (0.864-0.922)	0.784 (0.743-0.820)	0.470 (0.450-0.480)	0.990 (0.976-0.996)	0.588	0.189
	Pleural adhesion	114 (1.9%)		0.940 (0.876-0.987)	0.986 (0.970-0.994)	0.500 (0.453-0.547)	0.995 (0.983-0.999)	0.664		0.969 (0.963-0.975)	0.984 (0.968-0.993)	0.143 (0.112-0.179)	1.000 (0.991-1.000)	0.25	0.935
	Pleural calcification	84 (1.4%)		0.754 (0.652-0.859)	0.988 (0.973-0.995)	0.167 (0.135-0.205)	1.000 (0.991-1.000)	0.286		0.929 (0.894-0.964)	0.987 (0.971-0.994)	0.167 (0.134-0.204)	1.000 (0.991-1.000)	0.286	0.223
Thorax
	Scoliosis	2032 (33.9%)		0.784 (0.743-0.823)	0.754 (0.711-0.792)	0.459 (0.413-0.506)	0.905 (0.874-0.929)	0.571		0.912 (0.904-0.920)	0.686 (0.641-0.728)	0.455 (0.437-0.481)	1.000 (0.991-1.000)	0.547	0.138
	PICC implant	504 (8.4%)		0.628 (0.553-0.700)	0.754 (0.711-0.792)	0.333 (0.291-0.379)	0.792 (0.752-0.828)	0.462		0.911 (0.900-0.922)	0.979 (0.961-0.989)	0.781 (0.740-0.819)	0.995 (0.983-0.999)	0.869	<0.001
	Pacemaker implant	28 (0.46%)		1.000 (0.991-1.000)	1.000 (0.991-1.000)	1.000 (0.991-1.000)	1.000 (0.991-1.000)	1		1.000 (0.991-1.000)	1.000 (0.991-1.000)	1.000 (0.991-1.000)	1.000 (0.991-1.000)	1	1
P value indicates the result of deLong’s test of AUCs between the CNN and local radiologists. AUC=area under the curve. CNN=convolutional neural network; AUC=area under the curve.
