# Supplementary material for: Development and multicenter validation of chest X-ray radiography interpretations based on natural language processing
Source: Commun Med (Lond). 2021 Oct 28;1:43. doi: 10.1038/s43856-021-00043-x (PMC9053275; doi:10.1038/s43856-021-00043-x)
Supplement: Supplementary file 7 — Supplementary Data 6 [file 43856_2021_43_MOESM7_ESM.xlsx]

## Sheet: Sheet1
Classification performance between the convolutional neural network (CNN) and local radiologists in asymptomatic screening examinees from Hospital-2 (n=2,130)
Location	Abnormal sign label	Consensus reading		CNN						Local radiologists					p
		Positive, n (%)		AUC	Accuracy	Sensitivity	Specificity	F1-score		AUC	Accuracy	Sensitivity	Specificity	F1-score
Lung parenchyma
	Consolidation	45 (2.1%)		0.876 (0.817-0.920)	0.976 (0.969-0.982)	0.405 (0.385-0.426)	0.987 (0.981-0.991)	0.572		0.931 (0.896-0.966)	0.956 (0.923-0.988)	0.678 (0.673-0.683)	0.975 (0.960-0.990)	0.793	0.756
	Small consolidation	32 (1.5%)		0.838 (0.801-0.863)	0.963 (0.954-0.970)	0.222 (0.205-0.240)	0.993 (0.989-0.996)	0.361		0.921 (0.892-0.949)	0.978 (0.947-0.981)	0.790 (0.762-0.818)	0.985 (0.966-1.000)	0.874	0.729
	Patchy consolidation	15 (0.7%)		0.901 (0.804-0.974)	0.992 (0.987-0.995)	0.333 (0.314-0.354)	0.997 (0.993-0.998)	0.499		0.933 (0.900-0.966)	0.989 (0.979-1.000)	0.891 (0.866-0.916)	0.990 (0.976-1.000)	0.937	0.81
	Nodule	51 (2.4%)		0.796 (0.725-0.838)	0.977 (0.970-0.983)	0.375 (0.355-0.396)	0.982 (0.975-0.987)	0.542		0.912 (0.867-0.958)	0.960 (0.950-0.970)	0.771 (0.762-0.780)	0.976 (0.948-1.000)	0.855	0.013
	Calcification	30 (1.4%)		0.898 (0.845-0.942)	0.985 (0.979-0.989)	0.458 (0.437-0.480)	0.991 (0.986-0.994)	0.625		0.920 (0.912-0.928)	0.990 (0.975-1.000)	0.589 (0.579-0.599)	0.995 (0.952-1.000)	0.739	0.89
	Mass	0		NA	NA	NA	NA	NA		NA	NA	NA	NA	NA	NA
	Interstitial disease	1 (0.05%)		0.925 (0.421-0.433)	0.954 (0.938-0.968)	0.000 (0.000-0.002)	1.000 (0.998-1.000)	0		0.936 (0.935-0.937)	0.976 (0.963-0.988)	0.749 (0.727-0.771)	0.985 (0.950-1.000)	0.848	0.763
	Cavity	0		NA	NA	NA	NA	NA		NA	NA	NA	NA	NA	NA
	Hilar adenopathy	2 (0.1%)		0.639 (0.597-0.681)	0.824 (0.807-0.840)	0.703 (0.701-0.706)	1.000 (0.998-1.000)	0.759		0.751 (0.726-0.776)	0.917 (0.902-0.932)	0.723 (0.704-0.742)	0.963 (0.927-0.999)	0.809	0.211
	Emphysema	4 (0.2%)		0.894 (0.884-0.900)	0.999 (0.997-1.000)	0.750 (0.731-0.768)	1.000 (0.998-1.000)	0.857		0.994 (0.984-1.000)	0.999 (0.997-1.000)	0.750 (0.731-0.768)	1.000 (0.998-1.000)	0.857	1
	Pulmonary edema	0		NA	NA	NA	NA	NA		NA	NA	NA	NA	NA	NA
	Thickened bronchovascular markings	17 (0.8%)		0.871 (0.772-0.940)	0.987 (0.982-0.991)	0.211 (0.194-0.228)	0.995 (0.990-0.997)	0.348		0.901 (0.860-0.942)	0.991 (0.978-1.000)	0.601 (0.591-0.611)	1.000 (0.998-1.000)	0.748	0.509
Mediastinum
	Cardiomegaly	19 (0.9%)		0.975 (0.946-0.994)	0.994 (0.989-0.996)	0.692 (0.672-0.712)	0.996 (0.992-0.998)	0.816		0.980 (0.966-0.993)	1.000 (0.998-1.000)	0.890 (0.850-0.930)	1.000 (0.998-1.000)	0.942	0.689
	Abnormal aorta	132 (6.2%)		0.900 (0.888-0.912)	0.975 (0.967-0.981)	0.776 (0.758-0.793)	0.989 (0.984-0.993)	0.864		0.991 (0.969-1.000)	0.990 (0.986-1.000)	0.690 (0.678-0.702)	1.000 (0.998-1.000)	0.813	1
	Aortic unfolding	11 (0.5%)		0.965 (0.955-0.981)	0.987 (0.982-0.991)	0.630 (0.617-0.645)	0.997 (0.994-0.999)	0.769		0.983 (0.974-0.991)	1.000 (0.998-1.000)	0.832 (0.813-0.851)	1.000 (0.998-1.000)	0.908	0.565
	Aortic arteriosclerosis	124 (5.8%)		0.989 (0.985-0.992)	0.975 (0.967-0.981)	0.817 (0.800-0.833)	0.983 (0.977-0.988)	0.889		0.990 (0.980-1.000)	1.000 (0.998-1.000)	0.748 (0.728-0.768)	1.000 (0.998-1.000)	0.856	0.732
Pleura
	Pneumothorax	0		NA	NA	NA	NA	NA		NA	NA	NA	NA	NA	NA
	Pleural effusion	0		NA	NA	NA	NA	NA		NA	NA	NA	NA	NA	NA
	Abnormal pleura	19 (0.9%)		0.967 (0.944-0.986)	0.993 (0.989-0.996)	0.643 (0.622-0.663)	0.996 (0.992-0.998)	0.781		0.970 (0.953-0.987)	1.000 (0.998-1.000)	0.954 (0.933-0.975)	1.000 (0.998-1.000)	0.976	0.759
	Pleural thickening	19 (0.9%)		0.936 (0.923-0.949)	0.993 (0.989-0.996)	0.615 (0.595-0.636)	0.995 (0.991-0.997)	0.76		0.981 (0.975-0.986)	1.000 (0.998-1.000)	0.969 (0.967-0.971)	1.000 (0.998-1.000)	0.984	0.717
	Pleural adhesion	1 (0.05%)		0.750 (0.749-0.751)	0.999 (0.996-1.000)	0.250 (0.232-0.269)	1.000 (0.998-1.000)	0.4		1.000 (0.998-1.000)	1.000 (0.998-1.000)	0.750 (0.732-0.769)	1.000 (0.998-1.000)	0.857	1
	Pleural calcification	4 (0.2%)		0.986 (0.966-1.000)	0.999 (0.996-1.000)	1.000 (0.998-1.000)	1.000 (0.997-1.000)	0.999		0.975 (0.972-0.977)	1.000 (0.998-1.000)	0.975 (0.967-0.981)	1.000 (0.997-1.000)	0.987	0.912
Thorax
	Scoliosis	55 (2.6%)		0.942 (0.911-0.964)	0.975 (0.967-0.981)	0.525 (0.504-0.547)	0.988 (0.983-0.992)	0.683		0.967 (0.962-0.973)	1.000 (0.998-1.000)	0.975 (0.967-0.981)	0.988 (0.983-0.992)	0.987	0.84
	PICC implant	0		NA	NA	NA	NA	NA		NA	NA	NA	NA	NA	NA
	Pacemaker implant	0		NA	NA	NA	NA	NA		NA	NA	NA	NA	NA	NA
P value indicates the result of deLong’s test of AUCs between the CNN and local radiologists. NA=not available; CNN=convolutional neural network; AUC=area under the curve.
