# Supplementary material for: Development and multicenter validation of chest X-ray radiography interpretations based on natural language processing
Source: Commun Med (Lond). 2021 Oct 28;1:43. doi: 10.1038/s43856-021-00043-x (PMC9053275; doi:10.1038/s43856-021-00043-x)
Supplement: Supplementary file 8 — Supplementary Data 7 [file 43856_2021_43_MOESM8_ESM.xlsx]

## Sheet: Sheet1
Classification accuracy between the convolutional neural network (CNN) and local radiologists in symptomatic patients from community clinics (n=1,804)
Location	Abnormal sign label	Consensus reading		CNN						Local radiologists					p
		Positive, n (%)		AUC	Accuracy	Sensitivity	Specificity	F1-score		AUC	Accuracy	Sensitivity	Specificity	F1-score
Lung parenchyma
	Consolidation	135 (7.5%)		0.873 (0.815-0.926)	0.916 (0.881-0.941)	0.620 (0.566-0.671)	0.940 (0.909-0.961)	0.739		0.925 (0.916-0.934)	0.993 (0.978-0.997)	0	1.000 (0.990-1.000)	0	0.746
	Small consolidation	58 (3.2%)		0.741 (0.650-0.834)	0.923 (0.893-0.947)	0.250 (0.206-0.299)	0.944 (0.914-0.964)	0.393		0.790 (0.760-0.820)	0.922 (0.892-0.944)	0.333 (0.285-0.383)	0.943 (0.916-0.963)	0.489	0.89
	Patchy consolidation	63 (3.5%)		0.796 (0.696-0.866)	0.972 (0.950-0.985)	0.429 (0.377-0.483)	0.997 (0.983-0.999)	0.595		0.921 (0.853-0.989)	0.950 (0.924-0.967)	0.214 (0.174-0.257)	0.976 (0.955-0.987)	0.349	0.81
	Nodule	226 (12.5%)		0.698 (0.619-0.771)	0.672 (0.624-0.720)	0.429 (0.376-0.483)	0.707 (0.656-0.754)	0.524		0.731 (0.659-0.803)	0.880 (0.845-0.908)	0.220 (0.181-0.265)	0.974 (0.952-0.986)	0.352	0.134
	Calcification	180 (10.0%)		0.737 (0.669-0.810)	0.903 (0.870-0.931)	0.325 (0.277-0.377)	0.969 (0.944-0.983)	0.478		0.950 (0.919-0.981)	0.910 (0.878-0.934)	0.200 (0.162-0.243)	0.989 (0.973-0.996)	0.328	<0.001
	Mass	5 (0.25%)		1.000 (0.991-1.000)	1.000 (0.990-1.000)	1.000 (0.990-1.000)	1.000 (0.991-1.000)	1		1.000 (0.991-1.000)	1.000 (0.991-1.000)	1.000 (0.990-1.000)	1.000 (0.990-1.000)	1	1
	Interstitial disease	139 (7.7%)		0.814 (0.795-0.833)	0.927 (0.897-0.950)	0.645 (0.592-0.695)	0.950 (0.921-0.969)	0.761		0.933 (0.954-0.996)	0.925 (0.895-0.947)	0.030 (0.016-0.053)	1.000 (0.990-1.000)	0.058	0.691
	Cavity	0		NA	NA	NA	NA	NA		NA	NA	NA	NA	NA	NA
	Hilar adenopathy	58 (3.2%)		0.822 (0.776-0.860)	0.970 (0.948-0.983)	0.307 (0.260-0.359)	0.989 (0.971-0.996)	0.466		0.790 (0.739-0.841)	0.875 (0.839-0.904)	0.154 (0.121-0.194)	0.899 (0.864-0.925)	0.262	<0.001
	Emphysema	45 (2.5%)		0.954 (0.945-0.963)	0.977 ()0.957-0.989	0.900 (0.863-0.928)	0.979 (0.957-0.990)	0.937		0.975 (0.954-0.996)	0.970 (0.948-0.983)	0.200 (0.162-0.243)	0.989 (0.973-0.996)	0.332	0.757
	Pulmonary edema	0		NA	NA	NA	NA	NA		NA	NA	NA	NA	NA	NA
	Thickened bronchovascular markings	117 (6.5%)		0.814 (0.741-0.876)	0.811 (0.770-0.850)	0.640 (0.587-0.690)	0.823 (0.778-0.860)	0.715		0.701 (0.671-0.731)	0.372 (0.326-0.420)	0.923 (0.892-0.946)	0.330 (0.284-0.379)	0.53	<0.001
Mediastinum
	Cardiomegaly	440 (24.4%)		0.959 (0.943-0.973)	0.906 (0.873-0.933)	0.823 (0.778-0.860)	0.932 (0.900-0.955)	0.863		0.807 (0.762-0.852)	0.803 (0.761-0.839)	0.550 (0.500-0.600)	0.880 (0.843-0.909)	0.653	<0.001
	Abnormal aorta	999 (55.4%)		0.845 (0.812-0.874)	0.753 (0.708-0.797)	0.940 (0.909-0.961)	0.520 (0.466-0.573)	0.836		0.711 (0.687-0.735)	0.653 (0.605-0.698)	0.477 (0.426-0.527)	0.870 (0.832-0.900)	0.551	<0.001
	Aortic unfolding	76 (4.2%)		0.794 (0.730-0.854)	0.903 (0.870-0.930)	0.294 (0.247-0.345)	0.931 (0.898-0.954)	0.444		0.621 (0.618-0.624)	0.810 (0.769-0.845)	0.235 (0.194-0.279)	0.836 (0.794-0.869)	0.364	<0.001
	Aortic arteriosclerosis	972 (53.9%)		0.828 (0.794-0.859)	0.722 (0.676-0.768)	0.971 (0.947-0.984)	0.431 (0.379-0.485)	0.828		0.789 (0.715-0.863)	0.680 (0.633-0.724)	0.417 (0.369-0.468)	0.989 (0.973-0.996)	0.517	0.41
Pleura
	Pneumothorax	0		NA	NA	NA	NA	NA		NA	NA	NA	NA	NA	NA
	Pleural effusion	14 (0.75%)		0.961 (0.936-0.985)	0.941 (0.913-0.962)	1.000 (0.988-1.000)	0.985 (0.965-0.993)	0.97		0.971 (0.942-0.999)	0.993 (0.979-0.998)	0.941 (0.913-0.962)	1.000 (0.990-1.000)	0.966	0.802
	Abnormal pleura	707 (39.2%)		0.771 (0.732-0.810)	0.718 (0.672-0.764)	0.493 (0.439-0.547)	0.861 (0.819-0.894)	0.585		0.602 (0.598-0.606)	0.610 (0.561-0.656)	0.493 (0.439-0.547)	0.995 (0.981-0.999)	0.545	<0.001
	Pleural thickening	704 (39.0%)		0.770 (0.732-0.809)	0.715 (0.669-0.761)	0.474 (0.421-0.528)	0.870 (0.829-0.902)	0.57		0.643 (0.628-0.658)	0.610 (0.561-0.656)	0.120 (0.091-0.156)	0.995 (0.981-0.999)	0.201	0.002
	Pleural adhesion	54 (3.0%)		0.777 (0.661-0.889)	0.974 (0.953-0.986)	0.250 (0.206-0.299)	0.997 (0.983-0.999)	0.398		0.812 (0.787-0.837)	0.975 (0.955-0.986)	0.167 (0.133-0.209)	1.000 (0.990-1.000)	0.285	0.26
	Pleural calcification	40 (2.2%)		0.709 (0.609-0.822)	0.944 (0.917-0.964)	0.125 (0.094-0.165)	0.961 (0.934-0.977)	0.221		0.743 (0.688-0.798)	0.980 (0.961-0.990)	0.125 (0.094-0.165)	1.000 (0.990-1.000)	0.222	0.179
Thorax
	Scoliosis	743 (41.2%)		0.739 (0.696-0.780)	0.792 (0.743-0.844)	0.871 (0.830-0.903)	0.395 (0.344-0.449)	0.83		0.749 (0.746-0.752)	0.588 (0.539-0.634)	0.871 (0.830-0.903)	1.000 (0.990-1.000)	0.702	0.431
	PICC implant	0		NA	NA	NA	NA	NA		NA	NA	NA	NA	NA	NA
	Pacemaker implant	15 (0.85%)		1.000 (0.988-1.000)	1.000 (0.988-1.000)	1.000 (0.988-1.000)	1.000 (0.988-1.000)	1		1.000 (0.990-1.000)	1.000 (0.991-1.000)	1.000 (0.990-1.000)	1.000 (0.990-1.000)	1	1
P value indicates the result of deLong’s test of AUCs between the CNN and local radiologists. NA=not available; CNN=convolutional neural network; AUC=area under the curve.
